# Supplementary material for: Effects of a Meal Replacement on Body Composition and Metabolic Parameters among Subjects with Overweight or Obesity
Source: J Obes. 2018 Dec 26;2018:2837367. doi: 10.1155/2018/2837367 (PMC6327254; doi:10.1155/2018/2837367)
Supplement: Supplementary Materials — Table S1: ingredients of protein powder and fibergy; Table S2: dietary characteristics before and after the meal replacement intervention; Table S3: additional body composition characteristic before and after intervention; File S1: consort-2010-checklist. File S2: database of participants. [file 2837367.f1.zip]

Archive with 3 entries (3 files):
- 2837367.f1/consort-2010-checklist_JOBE_2598326.doc
- 2837367.f1/database of participants_JOBE_2598331.xlsx
- 2837367.f1/Supplementary tables_JOBE_2598330.docx
