# Supplementary material for: Effects of a Meal Replacement on Body Composition and Metabolic Parameters among Subjects with Overweight or Obesity
Source: J Obes. 2018 Dec 26;2018:2837367. doi: 10.1155/2018/2837367 (PMC6327254; doi:10.1155/2018/2837367)
Supplement: Supplementary Materials — Table S1: ingredients of protein powder and fibergy; Table S2: dietary characteristics before and after the meal replacement intervention; Table S3: additional body composition characteristic before and after intervention; File S1: consort-2010-checklist. File S2: database of participants. [file 2837367.f1.zip › 2837367.f1/database of participants_JOBE_2598331.xlsx]

## Sheet: Basic Information
ID	Gender	Intervention	City	age	height	Education	Marital_status	Smoking
001	1	2	1	25	160	1	1	0
002	1	2	1	27	157	1	1	0
003	1	2	1	27	148.5	1	1	0
004	1	1	1	24	156.5	1	1	0
005	1	2	1	27	155	1	1	0
006	1	1	1	29	150.5	1	2	0
007	1	2	1	48	163	2	2	0
008	1	1	1	34	166.5	1	2	0
009	1	1	1	52	159	1	2	2
010	1	1	1	49	160	2	2	0
012	1	1	1	30	151	1	2	0
013	1	2	1	32	155	1	2	0
015	1	2	1	36	166	1	2	0
017	1	1	1	40	162.5	1	2	0
018	1	1	1	35	150	1	2	2
019	1	2	1	42	156	1	2	0
021	1	1	1	38	163	1	2	0
023	1	2	1	38	155	1	2	0
024	1	1	1	41	158	1	2	0
025	1	2	1	40	159.5	1	2	0
026	1	2	1	45	155.5	1	2	0
027	1	2	1	42	161	1	2	0
029	1	1	1	34	158	1	2	0
030	1	1	1	43	160	1	2	0
031	1	2	1	44	165	2	2	0
033	1	1	1	37	158	1	2	2
035	1	2	1	31	168.5	1	2	0
036	1	2	1	34	160	1	1	0
047	1	2	1	44	163	2	2	0
055	1	2	1	41	154.7	1	2	0
070	1	1	1	48	156	2	2	0
074	1	2	2	37	160	1	2	0
075	1	2	2	54	162	2	2	0
076	1	1	2	55	164	2	2	0
077	1	1	2	33	157.5	1	2	0
078	1	1	2	32	169	1	2	0
079	1	1	2	50	155	1	2	0
080	1	1	2	39	154	1	2	0
081	1	1	2	45	158	1	2	0
082	1	2	2	53	153	2	2	0
083	1	2	2	21	163	1	1	2
084	1	1	2	46	154	2	2	0
087	1	1	2	37	155	1	2	0
089	1	1	2	36	156.5	1	2	0
091	1	2	2	37	168	1	2	0
094	1	2	2	52	167	2	2	0
097	1	2	2	30	160	1	2	0
098	1	2	2	35	159	1	2	0
099	1	2	2	32	160	1	2	0
101	1	1	2	29	162.5	1	1	0
102	1	2	2	32	154	1	2	0
104	1	2	2	36	150	1	2	2
106	1	1	2	43	161	1	2	0
107	1	1	2	35	166	1	2	0
108	1	2	2	29	165.5	1	2	0
109	1	2	2	45	169	2	2	0
111	1	2	2	34	162	1	2	0
125	1	2	2	43	160	1	2	0
127	1	1	2	48	157.5	1	2	0
144	1	1	3	28	160	1	1	0
145	1	2	3	34	160.5	1	2	0
146	1	2	3	32	166	1	2	0
147	1	2	3	33	159.5	1	2	0
150	1	2	3	42	158.5	1	2	0
152	1	1	3	41	150.8	2	2	0
153	1	1	3	28	154	1	2	0
154	1	1	3	49	167.5	2	2	0
156	1	2	3	23	157	1	1	0
157	1	1	3	35	162	1	2	0
158	1	2	3	39	156	1	2	0
159	1	2	3	48	154	1	2	0
160	1	1	3	47	161	2	2	0
161	1	1	3	46	170	1	2	0
162	1	2	3	47	162	2	2	0
163	1	1	3	39	162	1	2	0
165	1	1	3	38	165.5	1	2	0
166	1	2	3	33	158	1	2	0
167	1	1	3	32	160	1	2	0
169	1	2	3	47	159	1	2	0
170	1	1	3	47	156.5	1	2	0
171	1	1	3	35	169	1	2	0
174	1	2	3	31	159	1	2	0
175	1	2	3	40	159	1	2	0
176	1	2	3	29	160	1	2	0
178	1	1	3	28	153	1	2	0
179	1	2	3	39	162	1	2	0
180	1	1	3	32	159	1	2	2
181	1	1	3	48	168	2	2	0
182	1	2	3	36	159.5	1	2	0
183	1	1	3	47	158	1	2	0
184	1	2	3	35	159	1	2	0
185	1	2	3	30	157	1	2	0
186	1	1	3	51	158	1	2	0
218	1	2	3	36	170	1	1	0
038	2	2	1	34	168	1	2	0
039	2	1	1	35	172	1	2	0
040	2	2	1	48	187.5	2	2	0
042	2	1	1	41	184	1	2	0
043	2	2	1	37	162.5	1	2	0
044	2	2	1	38	173.5	1	2	0
045	2	1	1	35	170	1	2	0
048	2	1	1	40	172	1	2	0
050	2	1	1	43	177	1	2	0
051	2	1	1	54	161	2	2	0
052	2	1	1	37	170	2	2	0
053	2	2	1	31	180	1	2	0
054	2	1	1	51	176.7	1	2	0
056	2	1	1	45	167.5	2	2	0
058	2	2	1	27	170	1	1	0
059	2	1	1	55	170	2	2	0
060	2	1	1	43	173	1	2	0
061	2	1	1	45	180	1	2	0
062	2	2	1	53	173	1	2	0
063	2	2	1	36	166.5	1	2	0
064	2	2	1	46	167.5	2	2	0
065	2	1	1	36	170	1	1	2
067	2	1	1	29	181.5	1	1	0
068	2	2	1	44	172.5	1	2	0
069	2	2	1	38	170	1	2	0
071	2	1	1	43	176	1	2	0
073	2	2	1	31	164.5	1	2	0
085	2	1	2	32	177	1	2	0
088	2	1	2	35	174	1	2	0
093	2	2	2	33	173	1	2	0
113	2	2	2	34	175	1	2	0
114	2	1	2	32	178	1	2	0
116	2	1	2	34	179.5	2	2	2
118	2	1	2	43	167	1	2	0
119	2	2	2	30	177	1	2	0
120	2	2	2	40	172	2	2	0
121	2	2	2	36	169	1	2	0
122	2	1	2	35	175	1	2	2
123	2	2	2	46	168	2	2	0
124	2	1	2	45	170	1	2	0
126	2	2	2	31	183	1	2	0
129	2	1	2	29	172.5	1	2	0
130	2	1	2	47	170	2	2	2
131	2	2	2	33	169	1	2	0
134	2	1	2	36	183	1	2	0
135	2	2	2	33	172	1	2	0
136	2	1	2	35	180.5	1	2	1
137	2	2	2	35	166.5	1	2	2
138	2	2	2	43	173	1	2	0
140	2	1	2	38	175	2	2	0
141	2	2	2	39	167	1	2	0
151	2	1	3	40	168	1	2	2
172	2	2	3	33	182	1	2	0
173	2	1	3	30	175	1	2	0
187	2	1	3	36	172	1	1	0
188	2	1	3	35	170	1	2	0
189	2	1	3	35	176	2	2	0
190	2	2	3	42	166	1	2	2
191	2	1	3	37	177.5	1	2	0
192	2	1	3	41	179	1	2	1
193	2	1	3	36	166	1	2	0
194	2	1	3	46	176	1	2	0
195	2	1	3	35	170	1	2	1
196	2	1	3	49	172	2	2	0
199	2	2	3	35	168.5	1	2	0
200	2	2	3	44	177.5	1	2	1
201	2	2	3	28	177	1	1	0
202	2	2	3	31	170	1	2	0
203	2	2	3	51	166.5	2	2	0
204	2	2	3	38	179	1	2	2
205	2	2	3	35	164	1	2	0
207	2	2	3	37	185.5	1	1	0
208	2	1	3	36	167	1	2	0
211	2	2	3	50	163	2	2	0
212	2	2	3	36	176.5	1	2	0
213	2	1	3	30	176	1	2	0
215	2	2	3	39	174	2	2	2
216	2	1	3	31	167	1	2	0
219	2	2	3	47	173	2	2	0
220	2	1	3	42	171	1	2	0

## Sheet: Body composition
ID	Gender	Intervention	City	age	height	@1.IntracellularWater_0	@2.ExtracellularWater_0	@3.TotalBodyWater_0	@4.Protein_0	@5.SoftLeanMass_0	@6.Mineral_0	@7.FatFreeMass_0	@9.BodyFatMass_0	@10.Weight_0	@13.PercentBodyFat_0	@14.WHR_0	@32.VIsceralFatAreaVFA_0	@34.BCMBodyCellMass_0	@36.BMRBasalMetabolicRate_0	@1.IntracellularWater_1	@2.ExtracellularWater_1	@3.TotalBodyWater_1	@4.Protein_1	@5.SoftLeanMass_1	@6.Mineral_1	@7.FatFreeMass_1	@9.BodyFatMass_1	@10.Weight_1	@13.PercentBodyFat_1	@14.WHR_1	@32.VIsceralFatAreaVFA_1	@34.BCMBodyCellMass_1	@36.BMRBasalMetabolicRate_1	@1.IntracellularWater_2	@2.ExtracellularWater_2	@3.TotalBodyWater_2	@4.Protein_2	@5.SoftLeanMass_2	@6.Mineral_2	@7.FatFreeMass_2	@9.BodyFatMass_2	@10.Weight_2	@13.PercentBodyFat_2	@14.WHR_2	@32.VIsceralFatAreaVFA_2	@34.BCMBodyCellMass_2	@36.BMRBasalMetabolicRate_2	@1.IntracellularWater_3	@2.ExtracellularWater_3
001	1	2	1	25	160	21.2	13	34.2	9.2	43.9	3.16	46.6	30.7	77.3	39.7	0.95	152.4	30.3	1377	20.4	12.4	32.8	8.9	42.2	3.04	44.7	30.2	74.9	40.3	0.96	153.1	29.2	1335	20	12.2	32.2	8.7	41.4	3.02	43.9	30.1	74	40.7	0.98	156.4	28.7	1318	20.6	12.6
002	1	2	1	27	157	18.1	11.1	29.2	7.8	37.6	2.88	39.9	24.5	64.4	38.1	0.88	121.7	25.9	1231	17.9	10.8	28.7	7.7	37	2.77	39.2	24.3	63.5	38.3	0.91	122.3	25.6	1216	17.5	10.5	28	7.5	36.1	2.76	38.3	26.5	64.8	40.9	0.94	140.2	25	1197	17.5	10.5
003	1	2	1	27	148.5	16	9.8	25.8	6.9	33.1	2.42	35.1	26.5	61.6	43	0.92	142.9	23	1128	15.9	9.6	25.5	6.9	32.8	2.41	34.8	26.8	61.6	43.6	0.91	144.9	22.8	1121	15.1	9.2	24.3	6.5	31.2	2.3	33.1	24.5	57.6	42.5	0.91	135.1	21.6	1085	14.9	9.2
004	1	1	1	24	156.5	20.3	12.9	33.2	8.7	42.5	3.25	45.2	23.5	68.7	34.3	0.84	105.2	29	1345	19.2	12	31.2	8.3	39.9	2.9	42.4	24	66.4	36.1	0.87	113.4	27.5	1287	19.7	12.2	31.9	8.5	40.9	3.13	43.5	24.5	68	36	0.87	114.5	28.2	1310	19.4	11.9
005	1	2	1	27	155	17.6	10.6	28.2	7.5	36.3	2.86	38.6	22.4	61	36.8	0.81	100.5	25.1	1203	17.1	10.6	27.7	7.3	35.5	2.75	37.8	22.1	59.9	36.9	0.85	107.4	24.5	1186	16.8	10.2	27	7.3	34.6	2.64	36.9	22.4	59.3	37.7	0.86	109.4	24	1168	16.9	10.2
006	1	1	1	29	150.5	16.4	10.1	26.5	7.2	34.1	2.53	36.2	22.8	59	38.7	0.89	118.3	23.5	1152	16.1	9.7	25.8	6.9	33.2	2.52	35.2	21.4	56.6	37.9	0.9	109.8	23	1129	16.2	9.9	26.1	7	33.5	2.53	35.6	20.2	55.8	36.1	0.88	100.8	23.2	1140	16.2	9.8
007	1	2	1	48	163	21.8	13.6	35.4	9.4	45.4	3.37	48.2	26.9	75.1	35.8	0.93	129.3	31.3	1411	21.2	13.1	34.3	9.1	44	3.26	46.7	28.3	75	37.7	0.93	137.5	30.4	1380	21.4	13.2	34.6	9.2	44.5	3.47	47.3	29.1	76.4	38.1	0.92	141.1	30.7	1391	21.6	13.2
008	1	1	1	34	166.5	20	13.1	33.1	8.7	42.3	3.34	45.1	24.7	69.8	35.4	0.89	123.9	28.7	1344	19.5	12.5	32	8.5	41	3.23	43.7	24.1	67.8	35.6	0.9	120.1	28	1313	19.7	12.6	32.3	8.5	41.3	3.23	44	24.9	68.9	36.2	0.91	125.9	28.2	1320	20.3	12.9
009	1	1	1	52	159	20.2	12.7	32.9	8.8	42.1	3.03	44.7	27.5	72.2	38.1	0.91	136	28.9	1336	19.5	12.2	31.7	8.4	40.6	3.02	43.1	27.9	71	39.3	0.9	138.2	28	1301	20.1	12.4	32.5	8.7	41.7	3.04	44.2	28.7	72.9	39.3	0.94	145	28.7	1325	20.2	12.5
010	1	1	1	49	160	22.6	13.6	36.2	9.7	46.6	3.59	49.5	30	79.5	37.8	0.93	140.4	32.4	1439	22.4	13.3	35.7	9.7	46	3.48	48.9	30.1	79	38.1	0.93	140.8	32.1	1427	22.1	13.1	35.2	9.5	45.3	3.48	48.2	30.5	78.7	38.8	0.94	145.4	31.6	1410	22	13.1
012	1	1	1	30	151	21.4	13.2	34.6	9.2	44.4	2.97	46.8	43.8	90.6	48.3	0.95	203.7	30.6	1381	21	13.2	34.2	9	43.8	2.95	46.2	44	90.2	48.8	0.94	204.3	30	1367	20.9	12.8	33.7	9.1	43.3	2.85	45.6	44.9	90.5	49.6	1.01	218.2	30	1356	21.6	13.2
013	1	2	1	32	155	20.4	12	32.4	8.8	41.7	3.13	44.3	27	71.3	37.9	0.89	122.9	29.2	1326	20.2	12.1	32.3	8.8	41.6	3.03	44.1	27.5	71.6	38.4	0.91	130.7	29	1323	20.7	12.4	33.1	9	42.6	3.14	45.2	28.9	74.1	39	0.92	138.9	29.6	1347	20.9	12.4
015	1	2	1	36	166	20.9	12.9	33.8	9.1	43.4	3.35	46.2	21.3	67.5	31.5	0.9	94.3	30	1369	21.5	13.3	34.8	9.3	44.8	3.57	47.7	17.9	65.6	27.4	0.88	78.7	30.8	1399	21.5	13.2	34.7	9.3	44.6	3.47	47.5	17.3	64.8	26.8	0.87	74.4	30.8	1395	21.9	13.5
017	1	1	1	40	162.5	20.4	12.6	33	8.8	42.4	3.24	45	30.1	75.1	40.1	0.92	148.3	29.2	1341	19.6	12.1	31.7	8.5	40.8	3.12	43.3	31	74.3	41.7	0.93	157.1	28.1	1305	19.9	12.1	32	8.7	41.1	3.02	43.7	33	76.7	43	0.96	169	28.5	1315	20.6	12.5
018	1	1	1	35	150	16.4	10.2	26.6	7.1	34	2.53	36.2	32.9	69.1	47.5	0.9	174.2	23.4	1153	15.9	9.7	25.6	6.9	32.9	2.52	35	30.5	65.5	46.6	0.91	164.1	22.8	1126	16.1	9.7	25.8	7	33.2	2.63	35.4	29.9	65.3	45.8	0.91	161.2	23	1134	16	9.7
019	1	2	1	42	156	18.5	11.8	30.3	8	38.8	2.8	41.1	23.7	64.8	36.6	0.86	113.5	26.6	1258	18.8	11.7	30.5	8.1	39.1	2.8	41.4	23.5	64.9	36.1	0.88	111.1	27	1265	19	11.6	30.6	8.1	39.2	2.9	41.6	23.3	64.9	35.8	0.88	108.9	27.2	1270	19.1	11.6
021	1	1	1	38	163	22.3	13.4	35.7	9.6	45.9	3.28	48.6	25.7	74.3	34.7	0.92	116.6	31.9	1419	21.8	13.1	34.9	9.4	44.9	3.27	47.6	25.9	73.5	35.3	0.95	122.8	31.2	1398	21.9	13.2	35.1	9.5	45.2	3.28	47.9	25.7	73.6	34.9	0.96	122.8	31.4	1405	22	13.2
023	1	2	1	38	155	19.7	12	31.7	8.5	40.7	2.92	43.1	27.1	70.2	38.6	0.91	131.7	28.2	1301	20.9	12.5	33.4	9.1	43	3.05	45.5	25.7	71.2	36	0.91	118.8	29.9	1354	20.1	12.2	32.3	8.7	41.5	2.93	43.9	28.2	72.1	39	0.9	134.2	28.8	1319	20.7	12.3
024	1	1	1	41	158	18.5	11.3	29.8	8	38.3	2.79	40.6	26.3	66.9	39.3	0.9	131.3	26.5	1247	18	11	29	7.8	37.3	2.77	39.6	25.8	65.4	39.5	0.92	133.2	25.8	1224	17.8	10.8	28.6	7.7	36.8	2.67	39	25.2	64.2	39.2	0.92	129.2	25.6	1213	17.8	10.7
025	1	2	1	40	159.5	21.2	13.1	34.3	9.1	43.9	3.06	46.5	31.8	78.3	40.6	0.91	151.6	30.3	1375	21.4	13.2	34.6	9.2	44.3	3.07	46.9	30.4	77.3	39.3	0.94	148	30.6	1384	21	12.8	33.8	9.1	43.5	3.15	46.1	31	77.1	40.3	0.93	151.3	30.1	1365	21.3	13.1
026	1	2	1	45	155.5	18.7	11.6	30.3	8.1	39	2.9	41.3	23.4	64.7	36.2	0.87	110.4	26.9	1262	18.7	11.3	30	8.1	38.6	2.79	40.9	24.1	65	37.1	0.89	114.9	26.8	1253	19.3	11.7	31	8.3	39.8	2.9	42.2	24.3	66.5	36.6	0.88	114.2	27.6	1281	19.1	11.6
027	1	2	1	42	161	18.5	11.5	30	7.9	38.5	2.99	40.9	25.2	66.1	38.2	0.89	125.6	26.5	1252	18.4	11.2	29.6	7.9	38.1	2.89	40.4	25.9	66.3	39.1	0.92	132.9	26.3	1242	18.6	11.3	29.9	8.1	38.4	2.79	40.8	26.4	67.2	39.2	0.94	135.9	26.6	1252	18.5	11.3
029	1	1	1	34	158	18.5	11.4	29.9	8	38.4	2.79	40.7	21.4	62.1	34.4	0.9	102.8	26.4	1249	18.4	11.1	29.5	8	38	2.78	40.3	20.4	60.7	33.6	0.91	96.2	26.3	1240	18.1	10.9	29	7.8	37.3	2.78	39.6	20.8	60.4	34.4	0.91	99.4	25.9	1226	18.3	10.9
030	1	1	1	43	160	21.3	13.4	34.7	9.2	44.6	3.57	47.5	31.9	79.4	40.2	0.87	148.6	30.5	1395	20.7	12.8	33.5	9	43	3.35	45.8	33.2	79	42	0.88	154.9	29.7	1359	21.2	13.1	34.3	9.1	44.1	3.47	46.9	35.5	82.4	43.1	0.92	172.2	30.3	1382	20.5	12.7
031	1	2	1	44	165	22.8	14.2	37	9.9	47.4	3.4	50.3	30.5	80.8	37.7	0.98	153.5	32.6	1457	23	14.3	37.3	10	47.9	3.51	50.8	30.6	81.4	37.6	0.98	152.3	33	1467	23	14.4	37.4	10	47.9	3.51	51.3	30.9	82.2	37.6	0.98	153.823	33	1467	23	14.1
033	1	1	1	37	158	20.3	12.5	32.8	8.8	42.1	3.14	44.7	23.9	68.6	34.8	0.89	110.6	29	1336	19.5	11.9	31.4	8.5	40.4	3.02	42.9	23.4	66.3	35.3	0.88	107.9	28	1297	19.5	11.8	31.3	8.4	40.3	3.11	42.8	22.7	65.5	34.7	0.87	103.3	27.9	1294	19.3	11.6
035	1	2	1	31	168.5	21.4	13.5	34.9	9.2	44.7	3.37	47.5	30	77.5	38.7	0.96	152.9	30.6	1396	21.1	12.9	34	9.1	43.7	3.35	46.4	31.6	78	40.5	1	164.2	30.2	1372	20.9	12.8	33.7	9	43.3	3.26	46	32.7	78.7	41.5	1.01	171.6	29.9	1364	21.2	12.7
036	1	2	1	34	160	19.6	12	31.6	8.5	40.6	3.22	43.3	35.5	78.8	45.1	0.89	172.4	28	1304	19.4	11.8	31.2	8.4	40.1	3.11	42.7	35.5	78.2	45.4	0.93	177.4	27.8	1292	19.1	11.9	31	8.2	39.8	3.21	42.4	37.7	80.1	47.1	0.94	190.8	27.4	1285	19.6	11.7
038	2	2	1	34	168	25.8	15.2	41	11.1	52.8	3.67	55.8	29.9	85.7	34.9	0.98	135.5	36.9	1576	25.4	15.1	40.5	10.9	52.1	3.66	55.1	30.1	85.2	35.3	0.99	140.6	36.4	1561	25.5	15.2	40.7	11	52.4	3.67	55.4	32.5	87.9	37	1.01	155.7	36.5	1567	25.6	15.3
039	2	1	1	35	172															27.3	16.2	43.5	11.8	56	4.01	59.3	23.1	82.4	28	0.92	95	39.1	1651	27.3	16	43.3	11.8	56	4.01	58.7	22.9	81.6	28	0.92	94.05	39.1	1651	27	16.4
040	2	2	1	48	187.5	33.3	20.9	54.2	14.4	69.5	5.09	73.7	33.9	107.6	31.5	1.09	164	47.8	1962	33.3	20.7	54	14.3	69.2	5.18	73.5	33.3	106.8	31.2	1.09	161	47.7	1958	32.6	20.2	52.8	14.1	67.8	5.06	72	36.5	108.5	33.6	1.13	183	46.7	1926	34.1	21.5
042	2	1	1	41	184	32.4	19.3	51.7	13.9	66.5	5.05	70.7	33	103.7	31.8	1.04	151.7	46.4	1898	32.6	19.5	52.1	14	67	5.16	71.3	30.3	101.6	29.9	0.99	131.7	46.7	1909	31.8	19	50.8	13.8	65.4	5.03	69.6	30.1	99.7	30.2	0.99	131.2	45.5	1874	32	19.2
043	2	2	1	37	162.5	24.8	14.9	39.7	10.7	51.1	3.45	53.9	26.8	80.7	33.2	0.95	118.4	35.5	1535	24.7	14.6	39.3	10.8	50.7	3.44	53.5	26.5	80	33.2	0.96	117.3	35.4	1525	24.7	14.7	39.4	10.8	50.7	3.44	54	26.8	80.8	33.2	0.96	118.473	35.4	1525	28	15.5
044	2	2	1	38	173.5	31.9	18.5	50.4	13.9	65	4.43	68.7	28.1	96.8	29	0.99	118.5	45.8	1854	31.3	18	49.3	13.5	63.6	4.4	67.2	29	96.2	30.1	0.99	121.2	44.8	1823	31	17.9	48.9	13.4	63.1	4.5	66.8	29.4	96.2	30.6	0.99	124.6	44.3	1812	32.3	18.5
045	2	1	1	35	170	28	17.3	45.3	12.2	58.2	4.04	61.5	37.5	99	37.9	0.98	171.9	40.1	1698	27.6	16.9	44.5	11.9	57.2	4.13	60.5	35.1	95.6	36.7	0.97	158.6	39.6	1676	26.4	15.9	42.3	11.4	54.4	3.99	57.7	37.5	95.2	39.4	1.01	178.7	37.8	1616	26.7	16.1
047	1	2	1	44	163	19.2	12.1	31.3	8.3	40.2	3.21	42.8	28.2	71	39.8	0.95	150.6	27.5	1294	19.1	12	31.1	8.2	39.8	3.1	42.4	29.1	71.5	40.6	0.95	154.4	27.3	1287	19.3	12.1	31.4	8.4	40.2	3.11	42.9	30	72.9	41.2	0.99	163.9	27.7	1297	18.9	11.7
048	2	1	1	40	172	26.9	15.7	42.6	11.7	54.9	3.9	58.2	23.3	81.5	28.6	0.92	93.8	38.5	1628	27.2	16.1	43.3	11.8	55.9	4.11	59.2	21.1	80.3	26.3	0.88	84	39	1648	26.9	15.9	42.8	11.6	55.1	4	58.4	22.1	80.5	27.4	0.91	89.9	38.5	1632	26.7	15.8
050	2	1	1	43	177	28.6	17.8	46.4	12.3	59.5	4.15	62.9	25.6	88.5	28.9	0.95	111.3	40.9	1729	28	17.1	45.1	12.2	57.9	4.04	61.3	24	85.3	28.1	0.97	106.2	40.2	1695	27.9	16.9	44.8	12.1	57.6	4.13	61	25.2	86.2	29.2	0.97	109.5	40	1688	28.4	17.3
051	2	1	1	54	161	23	13.9	36.9	10	47.4	3.2	50.1	25.2	75.3	33.4	0.94	114.1	32.9	1452	22.5	13.2	35.7	9.7	46	3.18	48.6	24.9	73.5	33.9	0.96	113.2	32.2	1420	22.5	13.6	36.1	9.7	46.4	3.18	49	25.7	74.7	34.4	0.97	122	32.2	1428	22.7	13.7
053	2	2	1	31	180	31.4	18.2	49.6	13.6	63.9	4.51	67.7	22.5	90.2	24.9	0.93	94.7	44.9	1833															32	18.5	50.5	13.9	65.2	4.63	69	23.8	92.8	25.6	0.95	101.2	45.8	1861	31.7	18.3
054	2	1	1	51	176.7	30.2	19.3	49.5	13.1	63.4	4.6	67.2	32.9	100.1	32.9	1	152.9	43.3	1821	29	18.2	47.2	12.5	60.5	4.37	64.1	29.2	93.3	31.3	0.99	133.5	41.6	1755	29	17.9	46.9	12.5	60.2	4.47	63.9	27.2	91.1	29.8	0.97	120.1	41.6	1751	29.8	18.4
055	1	2	1	41	154.7	15.9	10	25.9	6.9	33.3	2.63	35.4	23.5	58.9	39.9	0.87	125	22.8	1134	15.9	10	25.9	6.9	33.2	2.62	35.4	23.7	59.1	40.1	0.88	127.8	22.8	1134	16.1	10.1	26.2	7	33.5	2.53	35.7	23.8	59.5	39.9	0.9	129	23.1	1142	16.4	10.3
056	2	1	1	45	167.5	25.8	15.4	41.2	11.1	53	3.77	56.1	25	81.1	30.9	0.95	106.2	37	1581	25.4	15.2	40.6	10.9	52.2	3.66	55.2	23.2	78.4	29.6	0.96	99	36.4	1562	25.5	15.2	40.7	11	52.4	3.66	55.4	23.8	79.2	30	0.98	102.5	36.6	1567	25.7	15.2
058	2	2	1	27	170	27.2	16.5	43.7	11.8	56.1	4.11	59.6	40.1	99.7	40.2	0.98	184.2	39	1658	26.2	15.7	41.9	11.3	53.9	4.08	57.3	40.1	97.4	41.1	0.99	187.7	37.5	1609	26.3	16.2	42.5	11.4	54.6	4.1	58	39	97	40.2	1.01	187	37.7	1622	27	16.3
059	2	1	1	55	170	25.8	16.3	42.1	11.2	53.9	3.79	57.1	29.3	86.4	33.9	0.94	134.3	37	1604	26.2	16.4	42.6	11.3	54.6	3.9	57.8	27.6	85.4	32.3	0.94	123	37.5	1619	26.2	16.1	42.3	11.3	54.3	3.89	57.5	29.7	87.2	34	0.97	137.7	37.5	1613	26.8	16.2
060	2	1	1	43	173	28.9	17.3	46.2	12.4	59.5	4.25	62.9	28.1	91	30.9	0.96	120	41.3	1728	28.5	17.3	45.8	12.3	58.9	4.15	62.3	24.3	86.6	28.1	0.93	103.2	40.8	1716	28	17	45	12.1	57.8	4.13	61.2	21.9	83.1	26.4	0.91	92.9	40.1	1691	28.4	17.4
061	2	1	1	45	180	30.7	19.4	50.1	13.3	64.2	4.51	67.9	26.3	94.2	27.9	0.99	122.6	44	1838	28.8	18.2	47	12.4	60.2	4.36	63.8	25.8	89.6	28.8	0.99	120.3	41.3	1749	28.7	17.9	46.6	12.3	59.6	4.36	63.3	24.9	88.2	28.2	0.97	113.7	41	1738	28.7	17.8
062	2	2	1	53	173	26.2	16.2	42.4	11.3	54.4	4.2	57.9	37.2	95.1	39.2	0.92	166.1	37.5	1620	26	16	42	11.2	53.9	4.09	57.3	34.9	92.2	37.8	0.99	165.8	37.3	1608	25.4	15.2	40.6	10.9	52.1	3.96	55.5	36.8	92.3	39.8	1.01	177.5	36.3	1570	25.7	15.4
063	2	2	1	36	166.5	24.9	15.4	40.3	10.8	51.7	3.56	54.7	28.7	83.4	34.4	0.93	129.7	35.7	1552	24.9	15.3	40.2	10.8	51.6	3.55	54.5	28	82.5	33.9	0.94	126	35.7	1548	24.9	15.2	40.1	10.7	51.5	3.65	54.5	28.1	82.6	34	0.95	128.6	35.6	1548	24.9	15.3
064	2	2	1	46	167.5	27.3	17	44.3	11.8	56.8	3.92	60	29	89	32.6	0.92	123.6	39.1	1666															26.5	15.9	42.4	11.5	54.6	3.9	57.8	33	90.8	36.3	0.96	149.2	38	1618	27.1	16.2
065	2	1	1	36	170	25.9	15.7	41.6	11.2	53.6	3.88	56.7	27.8	84.5	32.9	0.98	127.2	37.2	1594	25.6	15.3	40.9	11.1	52.7	3.77	55.8	26.1	81.9	31.9	0.98	117.5	36.7	1575	25.1	15.1	40.2	10.8	51.7	3.76	54.8	26.7	81.5	32.7	1	125	36	1554	26.2	15.8
067	2	1	1	29	181.5	34.9	21.7	56.6	15.1	72.6	5.12	76.8	40.5	117.3	34.5	1.04	184.2	49.9	2029	33.7	20.6	54.3	14.6	69.8	4.99	73.9	38.4	112.3	34.2	1.04	175.7	48.3	1967	33.8	20.8	54.7	14.7	70.3	5.1	74.5	37.8	112.3	33.6	1.04	173.4	48.5	1980	33.8	20.4
068	2	2	1	44	172.5	26.7	16.6	43.3	11.6	55.6	4.1	59	27.5	86.5	31.8	0.94	122.4	38.3	1645	25.8	15.7	41.5	11.1	53.3	3.98	56.6	29	85.6	33.9	0.96	132.9	37	1593	26.3	15.7	42	11.4	54.1	3.99	57.4	31.5	88.9	35.4	0.99	146.5	37.7	1611	26.2	15.6
069	2	2	1	38	170	27.4	16.4	43.8	11.9	56.4	4.01	59.7	21.1	80.8	26.2	0.87	84.3	39.2	1659	26.8	15.6	42.4	11.5	54.6	3.9	57.8	22.1	79.9	27.6	0.87	83.9	38.3	1619	26.7	15.6	42.3	11.5	54.5	3.89	57.7	24.6	82.3	29.9	0.91	95.9	38.3	1617	26.8	15.5
070	1	1	1	48	156	19	11.4	30.4	8.2	39.1	2.79	41.4	21	62.4	33.7	0.88	92.2	27.2	1264	19	11.6	30.6	8.2	39.3	2.8	41.6	20.5	62.1	33	0.86	88.3	27.2	1268	19.3	11.6	30.9	8.3	39.7	2.81	42	20.8	62.8	33.1	0.89	90.6	27.6	1277	21.8	12.1
071	2	1	1	43	176	29.4	17.4	46.8	12.7	60.3	4.47	64	31.8	95.8	33.2	0.99	141.5	42.1	1751	29.1	17.9	47	12.5	60.3	4.46	64	31.3	95.3	32.8	0.98	141.7	41.7	1753	29	17.9	47	12.5	60.3	4.46	64	33.5	97.5	34.3	1.02	158.2	41.7	1753	29	17.5
073	2	2	1	31	164.5	25.8	14.7	40.5	11.2	52.4	3.57	55.3	33.5	88.8	37.7	1.01	154.5	37	1565	26.4	15.2	41.6	11.4	53.8	3.78	56.8	33.8	90.6	37.3	1	155.4	37.8	1596	26.5	15.1	41.6	11.5	53.7	3.68	56.8	34.3	91.1	37.6	1	157.2	38	1597	27.1	15.6
074	1	2	2	37	160	19.8	12.1	31.9	8.6	41	3.02	43.5	27.7	71.2	38.9	0.95	141.5	28.4	1310	20	12.1	32.1	8.6	41.3	3.13	43.8	27.4	71.2	38.5	0.96	140.2	28.6	1315	20.2	12.3	32.5	8.8	41.7	3.03	44.3	28.1	72.4	38.7	0.96	143.5	28.9	1328	20.6	12.5
075	1	2	2	54	162	20.4	13.1	33.5	8.8	42.9	3.25	45.6	29.1	74.7	39	0.91	145.6	29.2	1354	20	12.7	32.7	8.7	41.8	3.13	44.5	29.9	74.4	40.1	0.91	150.9	28.6	1332	20.2	13	33.2	8.7	42.5	3.24	45.1	30.3	75.4	40.2	0.92	153.5	29	1344	20.2	12.7
076	1	1	2	55	164	18.8	12	30.8	8.2	39.5	2.9	41.9	30.7	72.6	42.3	1.04	176.1	27	1275	18.6	11.8	30.4	8	38.9	2.9	41.3	32.1	73.4	43.7	1.04	184	26.6	1263	18.4	11.7	30.1	7.9	38.5	2.9	40.9	32	72.9	43.8	1.05	185.6	26.4	1254	18.5	11.8
077	1	1	2	33	157.5	22	13.9	35.9	9.5	46	3.28	48.7	36.1	84.8	42.6	0.96	178.6	31.5	1422	20.9	12.9	33.8	9	43.4	3.15	46	35.6	81.6	43.7	0.98	180.9	29.9	1363	20.7	12.7	33.4	9	42.9	3.04	45.4	35.2	80.6	43.7	0.99	180.5	29.6	1351	21.1	12.9
078	1	1	2	32	169	22.9	13.9	36.8	9.9	47.3	3.71	50.4	46.3	96.7	47.9	1.04	228.4	32.8	1459	23.1	14.1	37.2	10	47.7	3.72	50.9	45.5	96.4	47.2	1.05	227.9	33	1470	22	13.5	35.5	9.5	45.6	3.58	48.6	25.6	74.2	34.5	0.93	120.4	31.6	1420	23.1	13.9
079	1	1	2	50	155	17.8	11.7	29.5	7.7	37.7	2.78	40	27.6	67.6	40.8	0.9	148.7	25.5	1234	16.8	10.5	27.3	7.4	35	2.55	37.2	27.7	64.9	42.7	0.98	159.2	24.1	1174	16.8	10.4	27.2	7.4	35	2.55	36.8	27.4	64.3	42.7	0.98	157.608	24.1	1174	16.9	10.5
080	1	1	2	39	154	16.1	9.9	26	7	33.4	2.43	35.4	23	58.4	39.4	0.91	123.4	23.1	1135	16.2	10	26.2	7	33.6	2.43	35.6	22.7	58.3	38.9	0.93	123.7	23.1	1140	16.4	10.3	26.7	7.1	34.2	2.54	36.3	22.5	58.8	38.3	0.92	121	23.5	1154	16.8	10.3
081	1	1	2	45	158	19.8	12.3	32.1	8.5	41.1	3.03	43.6	24.5	68.1	35.9	0.9	118.7	28.3	1312	19.2	12	31.2	8.3	40	2.91	42.4	25.1	67.5	37.1	0.91	125.6	27.5	1287	19.1	12.1	31.2	8.3	40	2.91	42.4	23.8	66.2	35.9	0.91	119.3	27.4	1287	19	12
082	1	2	2	53	153	17.6	10.7	28.3	7.5	36.3	2.67	38.5	25	63.5	39.3	0.92	127.2	25.3	1202	17.9	10.7	28.6	7.6	36.7	2.67	38.9	25.1	64	39.1	0.93	127.3	25.6	1211	17.6	10.4	28	7.6	36	2.56	38.2	24.7	62.9	39.3	0.95	127.8	25.1	1195	17.9	10.6
083	1	2	2	21	163	21.5	13.3	34.8	9.2	44.6	3.37	47.4	26.3	73.7	35.6	0.83	112.7	30.8	1395	22.4	13.9	36.3	9.7	46.6	3.49	49.5	25.7	75.2	34.2	0.87	113	32	1439	21.9	13.6	35.5	9.5	45.6	3.48	48.5	25.9	74.4	34.9	0.87	115.9	31.4	1417	22.3	13.9
084	1	1	2	46	154	18.7	11.5	30.2	8.1	38.8	2.69	41	35.8	76.8	46.6	1	192.2	26.7	1256	17.7	10.9	28.6	7.6	36.7	2.67	38.9	36.8	75.7	48.6	1.03	205.5	25.3	1210	18.5	11.4	30	8	38.5	2.69	40.7	36.6	77.3	47.3	1.05	202.6	26.6	1250	18.5	11.2
087	1	1	2	37	155	18.5	11.6	30.1	8	38.5	2.69	40.8	30.2	71	42.5	0.91	154.7	26.4	1252	19.1	11.9	31	8.2	39.7	2.91	42.1	28.9	71	40.7	0.94	149.2	27.4	1280	18.6	11.6	30.2	8	38.7	2.79	41	28.8	69.8	41.3	0.95	153.1	26.6	1255	17.9	11.1
088	2	1	2	35	174	26.2	15.8	42	11.3	53.9	3.68	57	23.9	80.9	29.5	0.95	99.9	37.6	1602	25.3	15.2	40.5	10.9	52	3.66	55.1	25.3	80.4	31.4	0.97	111.6	36.3	1561	25.3	15	40.3	10.9	52	3.66	54.5	25	79.6	31.4	0.97	110.484	36.3	1561	25.8	15.3
089	1	1	2	36	156.5	20.2	12.2	32.4	8.8	41.7	3.13	44.3	26.9	71.2	37.8	0.87	124.3	28.9	1326	19.9	12	31.9	8.6	41	3.12	43.6	26.4	70	37.7	0.88	123.4	28.5	1312	19.5	12	31.5	8.4	40.5	3.11	43	26.9	69.9	38.5	0.89	130.2	27.9	1298	19.5	12
091	1	2	2	37	168	20.7	12.9	33.6	8.8	43	3.25	45.7	25	70.7	35.4	0.92	121.5	29.6	1357	20.7	12.8	33.5	9	42.9	3.14	45.6	28	73.6	38	0.98	144.4	29.6	1355	20.4	12.9	33.3	8.8	42.6	3.24	45.3	27	72.3	37.4	0.96	139.4	29.3	1348	20.2	12.4
093	2	2	2	33	173	30.4	18.3	48.7	13.1	62.6	4.5	66.3	41.6	107.9	38.6	1.02	190.3	43.5	1802	30.5	18.2	48.7	13.2	62.7	4.5	66.4	41.1	107.5	38.2	1.04	189.6	43.7	1804	30.1	18.1	48.2	13	62	4.39	65.6	40.5	106.1	38.1	1.04	188.6	43.1	1788	30.5	18.3
094	1	2	2	52	167	20.9	13.1	34	8.9	43.6	3.25	46.2	25.7	71.9	35.8	0.98	131.2	29.9	1367	20.7	12.8	33.5	8.9	43	3.15	45.6	27.2	72.8	37.4	1	141.8	29.7	1355	20.6	12.8	33.4	8.8	42.9	3.15	45.4	26.4	71.8	36.8	1	138.1	29.5	1350	20.3	12.5
097	1	2	2	30	160	21.3	13	34.3	9.2	44.1	3.16	46.7	36.8	83.5	44.1	0.98	184.3	30.5	1379	21.4	12.9	34.3	9.2	44.1	3.16	46.7	39.5	86.2	45.8	1	195.9	30.7	1379	21.5	12.9	34.4	9.2	44.2	3.17	46.8	35.6	82.4	43.2	1	179.6	30.9	1382	21.4	12.9
098	1	2	2	35	159	18.7	11.5	30.2	8.1	38.8	3	41.3	37.8	79.1	47.8	0.94	191.8	26.8	1261	17.9	11.2	29.1	7.7	37.4	2.87	39.7	38.6	78.3	49.3	0.97	203.7	25.7	1227	18.3	11.3	29.6	7.9	38	2.88	40.4	38.4	78.8	48.7	0.97	200.3	26.1	1242	18.1	11.2
099	1	2	2	32	160	21	13.1	34.1	9.1	43.7	3.26	46.5	43.3	89.8	48.2	0.93	201.8	30.1	1375	21	13.1	34.1	9	43.7	3.25	46.4	44.5	90.9	49	0.96	210.6	30.1	1372	21.1	12.8	33.9	9	43.5	3.25	46.2	45.8	92	49.8	0.98	218.7	30.2	1368	20.9	12.8
101	1	1	2	29	162.5	18.9	12	30.9	8.2	39.6	3	42.1	30.8	72.9	42.3	0.93	161.3	27	1279															19.5	12	31.5	8.5	40.5	3.02	43	28.5	71.5	39.9	0.96	150.2	27.9	1299	18.8	11.8
102	1	2	2	32	154	21.1	12.2	33.3	9.1	43	2.95	45.4	29.1	74.5	39.1	0.93	133.6	30.3	1350															21	12.2	33.2	9.1	42.8	2.94	45.2	30.8	76	40.5	0.93	144	30.1	1347	21	12
104	1	2	2	36	150	18.1	11.6	29.7	7.8	38	2.58	40.1	41	81.1	50.6	1.08	230.4	25.9	1236	18.1	11.5	29.6	7.8	37.9	2.58	40	39.2	79.2	49.5	1.13	229.3	25.9	1233	18.3	11.6	29.9	7.9	38.3	2.58	40.4	39.8	80.2	49.7	1.14	232.4	26.2	1242	18.1	11.5
106	1	1	2	43	161	21.9	14.1	36	9.4	46.1	3.49	48.9	29.6	78.5	37.7	0.87	137.5	31.4	1426	21.5	13.3	34.8	9.2	44.7	3.37	47.4	30.4	77.8	39.1	0.93	148.6	30.8	1393	21.5	13.3	34.8	9.3	44.7	3.27	47.4	29.6	77	38.4	0.93	144.2	30.7	1394	21.5	13.3
107	1	1	2	35	166	20.4	12.5	32.9	8.9	42.3	3.24	45	28.5	73.5	38.8	0.96	145.5	29.3	1342	19.8	12	31.8	8.5	40.9	3.22	43.5	26.3	69.8	37.7	0.94	132.1	28.3	1309	19.5	12	31.5	8.5	40.5	3.12	43.1	23.8	66.9	35.6	0.93	117.5	28	1301	19.5	12
108	1	2	2	29	165.5	19.3	12.2	31.5	8.4	40.3	3.12	43	27.5	70.5	39	0.94	144.7	27.6	1300	18.9	11.7	30.6	8.1	39.2	3.2	41.9	30	71.9	41.7	0.95	158.2	27.1	1275	18.9	11.8	30.7	8.1	39.2	3.2	42.3	30.3	72.6	41.7	0.95	159.782	27.1	1275	18.6	11.5
109	1	2	2	45	169	20.9	13.2	34.1	9	43.6	3.36	46.5	36.6	83.1	44	0.99	190.5	29.9	1375	20.3	12.5	32.8	8.8	42.1	3.34	44.9	38	82.9	45.9	1.02	200.8	29	1339	20.5	12.7	33.2	9	42.7	3.35	45.5	38.2	83.7	45.6	1.04	205.2	29.4	1353	19.5	12
111	1	2	2	34	162	20.3	12.5	32.8	8.8	42.1	3.24	44.8	23.6	68.4	34.5	0.89	109.5	29.1	1337	19.9	11.9	31.8	8.7	40.9	3.02	43.5	24.6	68.1	36.1	0.91	116.8	28.5	1310	20.5	12.4	32.9	8.9	42.4	3.24	45	24.2	69.2	35	0.91	112.3	29.4	1342	20.3	12.1
113	2	2	2	34	175	28.4	17.3	45.7	12.3	58.7	4.35	62.3	27.7	90	30.8	0.89	109.7	40.7	1716	28.3	16.8	45.1	12.3	58.1	4.33	61.7	28.8	90.5	31.9	0.91	116.9	40.5	1702	28.3	17	45.3	12.3	58.1	4.33	62.3	29.1	91.4	31.9	0.91	118.069	40.5	1702	29	17.5
116	2	1	2	34	179.5	36.8	22.7	59.5	15.8	76.3	5.37	80.7	40	120.7	33.1	1.05	180.5	52.8	2114	35.3	21.2	56.5	15.3	72.7	5.22	77	41.6	118.6	35.1	1.09	194.3	50.6	2033	36.1	21.7	58	15.7	74.7	5.25	79	42.7	121.7	35.1	1.09	197.4	52	2076	36.1	21.3
118	2	1	2	43	167	23.6	13.9	37.5	10.2	48.3	3.52	51.2	24.9	76.1	32.7	0.94	110.1	33.7	1476	23	13.7	36.7	9.9	47.2	3.5	50.1	25.2	75.3	33.5	0.93	112.7	32.9	1452	22.7	13.5	36.2	9.8	46.6	3.39	49.4	24.5	73.9	33.2	0.95	110.8	32.5	1437	23.3	14
119	2	2	2	30	177	29.9	18	47.9	12.9	61.6	4.69	65.5	43.7	109.2	40	1.02	199.6	42.8	1785	29.7	17.6	47.3	12.8	60.9	4.67	64.8	44.5	109.3	40.8	1.07	210	42.5	1769	29.8	17.6	47.4	12.9	61.1	4.68	65	42.6	107.6	39.6	1.06	200.4	42.7	1774	30.3	18.1
120	2	2	2	40	172	29	17.5	46.5	12.5	59.7	4.06	63.1	27.6	90.7	30.4	0.99	120.3	41.6	1734	29.2	17	46.2	12.6	59.6	4.16	63	28.4	91.4	31.1	1.01	125.2	41.8	1731	29.3	17.1	46.4	12.6	59.8	4.16	63.2	28.8	92	31.3	1.01	126.9	41.9	1735	29.7	17.4
121	2	2	2	36	169	25.1	15	40.1	10.8	51.6	3.75	54.7	17.6	72.3	24.3	0.88	72.7	36	1552	25.6	14.9	40.5	11	52.3	3.86	55.4	17.7	73.1	24.3	0.9	72.8	36.6	1566	26.2	15.4	41.6	11.2	53.6	3.88	56.7	17.5	74.2	23.6	0.9	72.6	37.5	1594	26.2	15.4
122	2	1	2	35	175	28.2	17.1	45.3	12.2	58.3	4.24	61.7	31.2	92.9	33.6	1.07	152.5	40.4	1702	28.1	17	45.1	12.2	58	4.14	61.4	29.8	91.2	32.7	1.06	144.8	40.2	1697	27.9	16.8	44.5	12	57.2	4.13	60.6	30	90.6	33.2	1.06	146.7	39.7	1678	27.9	16.5
123	2	2	2	46	168	26.2	15.9	42.1	11.3	54.1	3.79	57.2	28.8	86	33.5	0.97	130.2	37.6	1606	25.5	15.7	41.2	11	52.8	3.67	55.9	30.4	86.3	35.2	0.98	142.6	36.5	1579	21.3	12.9	34.2	9.2	44	3.15	46.6	36.4	83	43.9	1.04	190.6	30.5	1376	23.7	14.4
124	2	1	2	45	170	26.7	16.6	43.3	11.5	55.6	3.9	58.7	27	85.7	31.6	1	125.6	38.3	1637	27.3	16.7	44	11.8	56.5	3.92	59.7	26.6	86.3	30.8	1.01	123.3	39	1660	26.5	16	42.5	11.5	54.7	3.79	57.8	27.7	85.5	32.4	1.01	129.5	38	1618	27.5	17
125	1	2	2	43	160	20.6	12.8	33.4	9	42.9	3.05	45.4	31.8	77.2	41.2	0.98	165.6	29.5	1350															20.8	12.9	33.7	9	43.2	3.05	45.7	34.3	80	42.9	1.01	179.7	29.8	1357	20.7	12.7
126	2	2	2	31	183	34.8	20.7	55.5	15	71.3	5	75.5	32.6	108.1	30.1	1	137.4	49.8	2002	36.2	21.5	57.7	15.7	74.3	5.24	78.6	30.4	109	27.9	1	131.9	51.9	2068	35.7	21.4	57.1	15.5	73.4	5.13	77.7	31.2	108.9	28.6	1.01	137.1	51.2	2049	35.5	20.7
127	1	1	2	48	157.5	18.4	11.5	29.9	7.9	38.4	2.89	40.7	24.9	65.6	38	0.89	124	26.4	1248	18.7	11.5	30.2	8.1	38.8	2.89	41.2	25.4	66.6	38.2	0.91	127.4	26.8	1259	18.8	11.6	30.4	8.2	39	2.8	41.4	24.9	66.3	37.5	0.91	124.9	26.9	1265	19	11.8
129	2	1	2	29	172.5	27.6	16.7	44.3	12	57	4.13	60.4	29.8	90.2	33	0.98	134.6	39.6	1674	27.1	16.1	43.2	11.7	55.6	4.11	59	30	89	33.7	0.98	136.3	38.8	1645	26.9	16.3	43.2	11.6	55.5	4.01	58.8	29.6	88.4	33.4	0.99	136.2	38.5	1641	27.1	16.5
130	2	1	2	47	170	30.2	18.3	48.5	13.1	62.4	4.19	65.8	20.6	86.4	23.9	0.93	92	43.3	1791	29.8	17.8	47.6	12.9	61.3	4.08	64.6	21	85.6	24.5	0.94	92.5	42.6	1765	29.7	17.9	47.6	12.8	61.2	4.07	64.5	20.9	85.4	24.4	0.94	92.5	42.6	1764	29.7	17.8
131	2	2	2	33	169	27.5	16.3	43.8	11.9	56.4	4.12	59.8	30.1	89.9	33.5	0.94	128.4	39.4	1662	27.6	16.2	43.8	12	56.5	4.11	59.9	32.4	92.3	35.2	0.97	144.7	39.6	1663	27.8	16.2	44	12	56.7	4.12	60.1	32.9	93	35.4	0.96	143.9	39.8	1668	28.1	16.6
134	2	1	2	36	183	29.8	18.2	48	12.9	61.7	4.48	65.4	32.1	97.5	32.9	1.09	158	42.6	1782	29.2	17.7	46.9	12.6	60.3	4.47	64	31.3	95.3	32.8	1.08	152.2	41.8	1753	29.5	18	47.5	12.7	61.1	4.58	64.8	29.6	94.4	31.4	1.06	141.3	42.3	1769	29.4	17.9
135	2	2	2	33	172	27.9	16.7	44.6	12.1	57.4	4.03	60.7	22.7	83.4	27.2	0.95	98.9	40	1681	28.6	17	45.6	12.4	58.6	4.04	62	23	85	27	0.97	101.7	41	1710	28.4	16.7	45.1	12.3	58.2	4.14	61.5	22.6	84.1	26.9	0.98	99.6	40.7	1698	28.4	16.8
136	2	1	2	35	180.5	34.7	20.9	55.6	15.1	71.5	4.91	75.6	44.6	120.2	37.1	1.12	209.9	49.8	2003	35	20.8	55.8	15.1	71.8	5.02	75.9	43.8	119.7	36.6	1.13	208	50.1	2010	34.4	20.5	55.2	15	71.1	5	75.2	43.9	119.1	36.8	1.14	211.1	49.6	1995	34.4	20.1
137	2	2	2	35	166.5	25.7	15.3	41	11.1	52.8	3.77	55.9	27.6	83.5	33.1	0.93	118.9	36.8	1577	25	15	40	10.8	51.4	3.66	54.5	30.6	85.1	35.9	0.96	140	35.9	1548	25.5	15.1	40.6	11	52.3	3.76	55.4	30.3	85.7	35.4	0.97	137.8	36.6	1566	25.7	15.2
138	2	2	2	43	173	26.6	16.6	43.2	11.5	55.4	4.11	58.8	24.9	83.7	29.7	0.95	110.8	38.1	1640	26.5	16.3	42.8	11.5	55	4.1	58.4	27.3	85.7	31.8	0.97	124.7	38	1632	27.2	16.9	44.1	11.8	56.6	4.22	60.1	26.2	86.3	30.4	0.96	117.1	39	1668	27	16.5
140	2	1	2	38	175	30.6	18.5	49.1	13.3	63.1	4.5	66.9	40.4	107.3	37.6	1.06	191.3	43.9	1816	29.7	17.8	47.5	12.8	61.1	4.48	64.8	39.8	104.6	38	1.08	192.9	42.5	1770	29.8	17.6	47.4	12.9	61	4.38	64.7	37.4	102.1	36.6	1.07	178.3	42.7	1769	29.1	17.2
141	2	2	2	39	167	23.6	14.4	38	10.2	48.8	3.52	51.7	34.7	86.4	40.2	1.04	177.9	33.8	1486	23.9	14.4	38.3	10.4	49.3	3.52	52.2	35.4	87.6	40.4	1.07	183	34.2	1498	23.6	14.4	38	10.2	48.8	3.52	51.7	37.2	88.9	41.9	1.1	197.6	33.9	1486	23.2	14.1
144	1	1	3	28	160	20.1	12.5	32.6	8.7	41.8	3.13	44.4	35.9	80.3	44.8	1	188.7	28.8	1328	20.2	12.5	32.7	8.7	42	3.23	44.6	36.1	80.7	44.8	1.02	193	29	1333	19.7	12.1	31.8	8.6	40.8	3.02	43.4	32.9	79.352	43.1	1.01	177.4	28.3	1308	19.6	12
145	1	2	3	34	160.5	19.2	11.9	31.1	8.3	39.9	3.01	42.4	22.7	65.1	34.8	0.89	108.2	27.5	1287	19	11.4	30.4	8.2	39.1	2.89	41.5	24.8	66.3	37.4	0.94	123.6	27.2	1266	19	11.4	30.4	8.2	39.1	2.89	41.5	21.2	65.208	33.7	0.89	95.5	27.2	1267	19	11.4
146	1	2	3	32	166	23.6	14.3	37.9	10.2	48.7	3.52	51.6	29.2	80.8	36.1	0.99	142	33.8	1484	23.6	14.1	37.7	10.2	48.5	3.51	51.4	32.5	83.9	38.8	1.02	162.2	33.8	1480	23.4	13.9	37.3	10.1	48	3.51	50.9	30.6	84.76	37.6	1.03	154	33.5	1469	24	14.4
147	1	2	3	33	159.5	21.5	13.4	34.9	9.3	44.7	3.17	47.4	36.8	84.2	43.7	1.03	193.4	30.8	1394	21.9	13.6	35.5	9.4	45.5	3.28	48.2	39.6	87.8	45.1	1.08	210.8	31.4	1411	21.2	12.8	34	9.1	43.8	3.15	46.3	35.6	85.176	43.5	1.07	192.9	30.3	1369	20.9	12.7
150	1	2	3	42	158.5	19.8	12.1	31.9	8.5	41	3.02	43.4	27.6	71	38.9	0.96	141.4	28.4	1307	20	12.4	32.4	8.7	41.6	3.03	44.1	29.1	73.2	39.8	0.97	151.3	28.7	1323	19.9	12.3	32.2	8.6	41.3	3.02	43.8	25.9	72.488	37.2	0.94	130.9	28.5	1315	19.7	12
151	2	1	3	40	168	27.3	17.1	44.4	11.8	56.9	4.02	60.2	24	84.2	28.5	0.92	104.5	39.1	1670	27	16.4	43.4	11.7	55.8	3.91	59	25.1	84.1	29.9	0.94	105.8	38.7	1644	26.8	16.3	43.1	11.6	55.4	3.9	58.6	22.4	84.24	27.7	0.91	94.8	38.4	1635	27.5	16.4
152	1	1	3	41	150.8	18	11.3	29.3	7.7	37.6	2.68	39.7	37.4	77.1	48.6	1.01	203.9	25.8	1227	18.3	11.5	29.8	7.8	38.1	2.68	40.3	37.3	77.6	48	1.02	203.6	26.2	1241	17.9	11	28.9	7.8	37.2	2.57	39.3	33.9	76.128	46.3	1.01	187.6	25.6	1218	17.9	11.2
153	1	1	3	28	154	19	11.5	30.5	8.2	39.3	2.9	41.6	32.7	74.3	44	0.94	167.5	27.1	1268	18.1	11.1	29.2	7.8	37.5	2.68	39.7	35	74.7	46.8	0.98	186.1	26	1228	18.1	11	29.1	7.8	37.5	2.68	39.3	34.7	74	46.8	0.98	184.239	26	1228	18.1	11
154	1	1	3	49	167.5	20.8	13.3	34.1	9	43.7	3.25	46.4	27.2	73.6	37	0.92	134.7	29.8	1372	20.9	13.4	34.3	9	44	3.36	46.7	29.1	75.8	38.4	0.93	146.2	30	1378	20.5	12.9	33.4	8.8	42.8	3.15	45.4	24.8	73.008	35.3	0.93	122.4	29.4	1350	20.4	12.9
156	1	2	3	23	157	19	11.7	30.7	8.2	39.4	3.01	41.9	31.2	73.1	42.7	0.93	160.9	27.2	1274	19.7	12	31.7	8.5	40.7	3.02	43.2	33	76.2	43.3	0.97	172	28.2	1304	19.1	11.7	30.8	8.2	39.5	3.01	42	31.5	76.44	42.8	0.98	167.9	27.4	1277	19.4	11.7
157	1	1	3	35	162	21.4	13.5	34.9	9.2	44.7	3.26	47.4	27.4	74.8	36.6	0.89	129	30.6	1394	20.7	13	33.7	8.9	43.2	3.15	45.8	27.6	73.4	37.6	0.9	132.5	29.7	1359	20.9	13.1	34	9	43.6	3.15	46.2	25	74.048	35.1	0.91	119.5	30	1368	20.8	12.6
158	1	2	3	39	156	18.2	11.2	29.4	7.9	37.8	2.78	40.1	22.5	62.6	36	0.87	107.8	26	1236	18.2	11.2	29.4	7.8	37.7	2.78	40	24.4	64.4	37.8	0.9	120.8	26.1	1235	18	10.9	28.9	7.8	37.1	2.67	39.4	21.4	63.232	35.2	0.88	101.3	25.7	1222	18.1	11
159	1	2	3	48	154	20.1	12.5	32.6	8.8	41.9	2.94	44.3	33.3	77.6	42.9	0.95	169.1	28.8	1327	19.6	11.9	31.5	8.5	40.5	2.81	42.8	36.1	78.9	45.7	1.01	190.5	28	1295	19.4	11.9	31.3	8.4	40.2	2.81	42.5	30.9	76.336	42.1	0.97	161.2	27.8	1288	19.7	11.8
160	1	1	3	47	161	19.6	12.4	32	8.5	41	2.92	43.4	22.6	66	34.3	0.91	109.8	28	1307	19.3	12.2	31.5	8.3	40.3	2.91	42.7	24.3	67	36.3	0.95	126.3	27.6	1293	19.9	12.4	32.3	8.6	41.4	2.93	43.8	20.9	67.288	32.2	0.92	97.5	28.5	1317	20	12.5
161	1	1	3	46	170	21.3	13.7	35	9.2	44.8	3.47	47.7	22.5	70.2	32	0.92	108	30.5	1401	20.5	12.8	33.3	8.9	42.7	3.34	45.5	23.2	68.7	33.8	0.96	115.7	29.4	1352	20.3	12.9	33.2	8.8	42.5	3.24	45.2	19.3	67.08	29.9	0.91	85.9	29.1	1346	21	13.3
162	1	2	3	47	162	21.4	13.7	35.1	9.2	45	3.27	47.6	31.8	79.4	40.1	0.93	158.1	30.6	1397	20.7	12.9	33.6	8.9	43.1	3.15	45.7	33.2	78.9	42.1	0.96	168	29.7	1357	20.9	13	33.9	8.9	43.4	3.16	46	28.9	77.896	38.6	0.96	146.8	29.9	1364	21	13.1
163	1	1	3	39	162	23	14.7	37.7	10	48.3	3.52	51.2	31.6	82.8	38.1	0.93	152.6	33	1477	23.2	14.6	37.8	10	48.5	3.71	51.5	33.3	84.8	39.3	0.97	166.9	33.2	1482	23.2	14.5	37.7	10	48.5	3.71	51	33	84	39.3	0.97	165.231	33.2	1482	23.6	15.2
165	1	1	3	38	165.5	22.3	14.1	36.4	9.6	46.6	3.39	49.4	31.3	80.7	38.8	0.97	156.9	32	1437	22	13.7	35.7	9.5	45.8	3.38	48.6	30.8	79.4	38.8	0.98	156.5	31.5	1420	21.8	13.6	35.4	9.4	45.4	3.27	48.1	25.1	76.128	34.2	0.96	122.7	31.2	1410	21.7	13.7
166	1	2	3	33	158	19.3	11.7	31	8.4	39.8	2.81	42.2	25.4	67.6	37.5	0.93	125.2	27.7	1283	19	11.3	30.3	8.2	39.1	2.9	41.4	27	68.4	39.5	0.93	135.2	27.2	1263	18.7	11.2	29.9	8.1	38.5	2.78	40.8	22.5	65.832	35.6	0.91	106	26.9	1251	19.2	11.4
167	1	1	3	32	160	20.5	12.9	33.4	8.8	42.7	3.15	45.4	27.8	73.2	37.9	0.94	139.7	29.4	1352	20	12.2	32.2	8.7	41.4	3.13	44	27.6	71.6	38.6	0.97	143.4	28.6	1320	19.7	12.1	31.8	8.5	40.9	3.12	43.4	24.4	70.512	36	0.95	123.6	28.2	1307	19.7	12.1
169	1	2	3	47	159	21	12.9	33.9	9	43.5	3.15	46.1	36.3	82.4	44	0.96	180	30.1	1367	21.2	13.2	34.4	9.1	44.1	3.16	46.7	39.8	86.5	46	1	201.5	30.4	1379	21.7	13.3	35	9.4	45	3.17	47.6	37.1	88.088	43.8	1.02	191.4	31.1	1397	21.9	13.7
170	1	1	3	47	156.5	19.7	12.5	32.2	8.6	41.2	2.93	43.7	25.5	69.2	36.8	0.93	128.4	28.3	1314	19.4	11.9	31.3	8.4	40.2	3.01	42.7	27.4	70.1	39.1	0.92	138.1	27.7	1292	18.8	11.5	30.3	8.2	38.9	2.8	41.3	23.7	67.6	36.4	0.92	117.4	27	1263	19.5	12
171	1	1	3	35	169	23.8	14.9	38.7	10.3	49.7	3.63	52.6	29.9	82.5	36.3	0.97	146	34.1	1505	23.8	15	38.8	10.3	49.7	3.63	52.7	30.6	83.3	36.8	1	153.6	34.1	1508	23.2	14.6	37.8	10	48.5	3.52	51.3	25.5	79.872	33.2	0.94	119.6	33.2	1478	22.9	14.2
172	2	2	3	33	182	30.7	17.9	48.6	13.3	62.8	4.7	66.6	18.6	85.2	21.9	0.89	76.7	44	1808	30.9	17.4	48.3	13.3	62.4	4.59	66.2	20.9	87.1	23.9	0.93	84.9	44.2	1801	30.9	17.6	48.5	13.3	62.4	4.59	66.9	21.1	88	23.9	0.93	85.749	44.2	1801	31.5	17.9
173	2	1	3	30	175	30	18	48	12.9	61.7	4.38	65.3	25.1	90.4	27.8	1	113.6	43	1781	28.1	16.9	45	12.2	57.9	4.13	61.3	26.9	88.2	30.5	1.01	121.5	40.3	1694	28.1	16.9	45.5	12.4	58.6	4.24	62.1	21.7	87.152	25.9	0.97	97.7	40.9	1711	28.1	16.6
174	1	2	3	31	159	18.9	11.9	30.8	8.2	39.4	2.91	41.9	28.7	70.6	40.6	1	158.1	27.1	1276	18.8	11.6	30.4	8.2	39.1	2.89	41.5	28.9	70.4	41.1	1.04	162.8	27	1266	18.6	11.4	30	8	38.6	2.89	40.9	23.9	67.392	37	1.03	131.7	26.6	1252	18.6	11.6
175	1	2	3	40	159	20	12.8	32.8	8.7	42	3.03	44.5	26.6	71.1	37.4	0.94	136.9	28.7	1332	19.3	12.1	31.4	8.4	40.3	3.01	42.8	28.1	70.9	39.7	0.99	151.7	27.7	1294	19.3	12.2	31.5	8.4	40.3	3.01	43.2	28.4	71.6	39.7	0.99	153.217	27.7	1294	19.2	12.1
176	1	2	3	29	160	18.8	12	30.8	8.1	39.5	3.1	42	26.8	68.8	39	0.89	136.3	27	1276	18.5	11.6	30.1	8	38.6	2.89	41	27.3	68.3	40	0.94	144.7	26.5	1255	18.5	11.7	30.2	8	38.6	2.89	41.4	27.6	69	40	0.94	146.147	26.5	1255	18.2	11.3
178	1	1	3	28	153	17.3	10.9	28.2	7.4	36.1	2.66	38.3	33.6	71.9	46.7	0.91	175.1	24.8	1198	17.3	10.7	28	7.5	36	2.66	38.2	35.9	74.1	48.5	0.95	189.6	24.8	1195	17.4	10.5	27.5	7.3	35.3	2.65	37.5	33.1	73.424	46.9	0.94	177.8	24.4	1180	17.4	10.3
179	1	2	3	39	162	22.3	14.4	36.7	9.6	46.9	3.5	49.8	24	73.8	32.5	0.88	108.5	31.9	1446	22.3	14.1	36.4	9.7	46.7	3.39	49.5	27.1	76.6	35.4	0.96	134	32	1439	22.3	14.1	36.4	9.7	46.7	3.4	49.5	22.6	74.984	31.4	0.92	103.6	32	1438	22.8	14.5
180	1	1	3	32	159	18.8	11.6	30.4	8.1	39	2.9	41.4	41	82.4	49.8	0.96	206.9	26.9	1264	18.5	11.2	29.7	8	38.3	2.88	40.6	40.7	81.3	50.1	1.01	214.2	26.5	1246	18.4	11.2	29.6	8	38.1	2.89	40.5	36.8	80.392	47.7	0.99	196.4	26.4	1244	18.6	11.6
181	1	1	3	48	168	22.7	14.1	36.8	9.9	47.3	3.41	50.1	23.6	73.7	32	0.93	107	32.5	1452	22.6	14	36.6	9.7	46.9	3.4	49.7	23.5	73.2	32.1	0.93	106.3	32.3	1444	22.5	14.1	36.6	9.7	46.9	3.4	49.7	18.7	71.136	27.4	0.88	79.9	32.2	1443	22.9	14.1
182	1	2	3	36	159.5	17	10.6	27.6	7.3	35.4	2.65	37.6	26.1	63.7	40.9	0.9	137.7	24.4	1183	16.9	10.7	27.6	7.4	35.3	2.55	37.5	27.8	65.3	42.5	0.89	148.2	24.2	1181	17.3	10.7	28	7.4	35.9	2.65	38.1	19.9	60.32	34.4	0.9	97.2	24.7	1192	17.6	10.9
183	1	1	3	47	158	19.9	12.5	32.4	8.6	41.5	3.03	44	25.3	69.3	36.6	0.86	117.5	28.5	1319															19.6	12	31.6	8.5	40.7	3.01	43.1	20.2	65.832	32	0.87	86.5	28.1	1300	20.4	12.8
184	1	2	3	35	159	22.4	13.5	35.9	9.6	46.2	3.49	49	28.3	77.3	36.7	0.93	132.6	32	1427	22.3	13.2	35.5	9.7	45.7	3.28	48.5	30.5	79	38.6	0.96	147.7	31.9	1418	21.5	12.8	34.3	9.3	44.1	3.16	46.8	29.4	79.248	38.6	0.97	146.1	30.8	1381	22	12.9
185	1	2	3	30	157	19.6	12	31.6	8.4	40.6	3.12	43.1	36.4	79.5	45.8	0.96	186.6	28	1300	19.2	11.6	30.8	8.3	39.6	2.9	42	38.1	80.1	47.6	1	198.7	27.5	1277	18.8	11.4	30.2	8.1	38.8	2.9	41.2	35.1	79.352	46	0.98	184.5	27	1260	18.9	11.5
186	1	1	3	51	158	17.4	11.2	28.6	7.5	36.6	2.76	38.9	24.3	63.2	38.4	0.9	129.2	25	1210	16.8	10.6	27.4	7.2	35.1	2.65	37.3	24.2	61.5	39.4	0.92	131.7	24	1175	17.8	11.4	29.2	7.6	37.3	2.78	39.6	19.6	61.568	33.1	0.86	93.5	25.4	1226	16.2	10.7
187	2	1	3	36	172	25.8	16	41.8	11.1	53.7	3.88	56.8	21.8	78.6	27.8	0.94	96.7	37	1596	25.9	15.7	41.6	11.2	53.5	3.78	56.6	21.3	77.9	27.3	0.96	95.8	37.1	1593	25.1	15.2	40.3	10.8	51.8	3.76	54.9	18.2	76.024	24.9	0.92	81.3	35.9	1556	25.4	15.5
188	2	1	3	35	170	27.3	16.6	43.9	11.8	56.4	4.01	59.7	26.5	86.2	30.8	0.93	110.9	39.1	1659	27.1	16.4	43.5	11.7	55.9	4.02	59.2	27.2	86.4	31.5	0.92	113.7	38.8	1649	27.1	16.2	43.3	11.7	55.9	4.02	58.6	26.9	85.5	31.5	0.92	112.563	38.8	1649	26.9	16.2
190	2	2	3	42	166	26.8	15.9	42.7	11.5	54.9	3.8	58	19.4	77.4	25.1	0.85	74.8	38.3	1623	27.1	15.8	42.9	11.7	55.3	3.81	58.4	20.7	79.1	26.2	0.88	79.8	38.8	1632	26.8	15.8	42.6	11.6	54.9	3.69	57.9	16.7	77.584	22.3	0.87	66.1	38.4	1621	27.1	15.9
191	2	1	3	37	177.5	30.1	18.5	48.6	13	62.5	4.4	66	22.1	88.1	25.1	0.95	100.4	43.1	1795	29.5	18	47.5	12.7	61	4.28	64.5	22	86.5	25.4	0.93	97	42.2	1763	29.9	18.1	48	12.9	61.7	4.28	65.2	15.8	84.24	19.5	0.88	69.4	42.8	1778	29.7	18.1
192	2	1	3	41	179	30.2	18.2	48.4	13	62.2	4.49	65.9	24.6	90.5	27.2	0.98	109.9	43.3	1793	29.8	17.9	47.7	12.8	61.3	4.48	65	25.9	90.9	28.5	1	116.3	42.7	1774	29.3	17.5	46.8	12.6	60.2	4.36	63.8	20.7	87.88	24.5	0.93	89.3	42	1748	30	17.5
193	2	1	3	36	166	26.4	16.6	43	11.4	55	3.6	58	24.7	82.7	29.8	0.95	107.8	37.8	1624	25.2	15.2	40.4	10.9	52	3.56	54.9	25.8	80.7	31.9	0.96	114.1	36.1	1557	24.3	15.2	40.2	10.8	51.7	3.46	54.5	18.8	76.232	25.6	0.92	81.4	35.8	1548	24.3	14.9
194	2	1	3	46	176	27.2	16.8	44	11.7	56.4	4.22	59.9	28.8	88.7	32.5	0.92	124.1	38.9	1664	27.2	16.5	43.7	11.8	56.2	4.22	59.7	27.8	87.5	31.8	0.91	117.3	38.9	1660	26.7	16.1	42.8	11.5	54.9	4	58.3	22.6	84.136	27.9	0.9	92.7	38.2	1630	26.4	15.8
195	2	1	3	35	170	31.1	19	50.1	13.5	64.4	4.41	68	28.4	96.4	29.4	0.93	117.3	44.6	1840	30.7	18.4	49.1	13.2	63.1	4.4	66.7	28.8	95.5	30.1	0.97	121.2	44	1811	30.1	17.8	47.9	13	61.7	4.28	65.2	28.4	97.344	30.4	0.97	120.2	43	1778	30.3	18.3
196	2	1	3	49	172	26	15.9	41.9	11.3	53.8	3.79	57	16.3	73.3	22.2	0.87	70.5	37.2	1602	26.5	16	42.5	11.5	54.7	3.89	57.9	14.6	72.5	20.1	0.85	60.9	38	1620	26.5	15.8	42.3	11.5	54.7	3.89	57.3	14.5	71.8	20.1	0.85	60.291	38	1620	26.4	15.9
199	2	2	3	35	168.5	25	14.9	39.9	10.7	51.3	3.45	54.1	18.3	72.4	25.3	0.96	80	35.8	1539	25.2	15	40.2	10.9	51.8	3.55	54.6	20.3	74.9	27.2	0.98	90.9	36	1549	24.8	14.7	39.5	10.7	50.9	3.44	53.6	18.1	74.568	25.3	0.98	80.4	35.5	1527	25.1	14.8
200	2	2	3	44	177.5	31.5	18.9	50.4	13.6	64.8	4.62	68.6	29.3	97.9	29.9	1.01	129.2	45	1853	31.9	19	50.9	13.8	65.5	4.74	69.4	29.5	98.9	29.8	1.01	129.4	45.7	1869	31.8	19.1	50.9	13.8	65.5	4.73	69.4	26.2	99.424	27.4	0.98	116.7	45.5	1868	31.9	18.9
201	2	2	3	28	177															29	17.9	46.9	12.5	60.1	4.37	63.8	28.4	92.2	30.8	0.98	125.3	41.6	1749	28.9	17.7	46.6	12.4	59.9	4.36	63.4	25.5	92.456	28.7	0.98	114.1	41.4	1739	28.3	17.3
202	2	2	3	31	170	23.9	14.6	38.5	10.4	49.5	3.63	52.5	33.1	85.6	38.6	1.04	169.5	34.3	1505	23.8	14.4	38.2	10.3	49.1	3.62	52.1	33.1	85.2	38.9	1.09	175.8	34.1	1495	24.4	14.6	39	10.6	50.2	3.63	53.2	27.8	84.24	34.3	1.06	140.6	34.9	1519	24.2	14.5
203	2	2	3	51	166.5	25.3	15.5	40.8	10.9	52.3	3.56	55.3	38.2	93.5	40.8	1.03	187.4	36.2	1565	25.6	15.2	40.8	11	52.6	3.76	55.6	40.3	95.9	42.1	1.04	194.1	36.7	1570	25.2	15.4	40.6	10.8	52.1	3.66	55.1	34.5	93.184	38.5	0.99	165.6	36.1	1560	21.9	13.9
204	2	2	3	38	179	30.1	18.8	48.9	12.9	62.6	4.8	66.6	35.8	102.4	35	0.93	154.1	43	1809	30.6	18.9	49.5	13.3	63.6	4.81	67.6	38.4	106	36.2	0.97	170	43.8	1830	30.5	18.7	49.2	13.2	63.2	4.7	67.1	32.1	103.168	32.4	0.94	136.3	43.7	1819	30.5	18.7
205	2	2	3	35	164	22.4	13.5	35.9	9.6	46.1	3.28	48.8	24.6	73.4	33.5	0.98	116.6	32	1424	23.6	14.2	37.8	10.2	48.6	3.41	51.4	26.7	78.1	34.2	1	128.2	33.8	1479	22.8	13.6	36.4	9.9	46.9	3.29	49.6	23.1	75.608	31.8	0.98	104.4	32.7	1441	23.4	14
207	2	2	3	37	185.5	31.7	20.5	52.2	13.8	66.8	4.85	70.8	27.2	98	27.8	0.89	115.6	45.4	1899	34	21.6	55.6	14.7	71.2	5.21	75.5	27.8	103.3	26.9	0.93	122.4	48.7	2001	33.6	20.8	54.4	14.5	69.7	5.08	74	25	102.96	25.2	0.94	112.7	48.1	1969	34.7	21.4
208	2	1	3	36	167	24.2	14.9	39.1	10.5	50.2	3.53	53.1	15.5	68.6	22.6	0.91	71.8	34.6	1517	24.1	14.8	38.9	10.5	50	3.53	52.9	16.2	69.1	23.5	0.91	74	34.5	1512	24	14.9	39.2	10.5	50.3	3.53	53.2	13.4	69.264	20.1	0.86	58.7	34.8	1520	24	14.6
211	2	2	3	50	163	27	16.8	43.8	11.7	56.2	3.91	59.4	21.6	81	26.7	0.85	87.5	38.6	1652	27	16.5	43.5	11.6	55.8	3.91	59	23.9	82.9	28.8	0.87	93	38.7	1645	26.3	16	42.3	11.3	54.3	3.79	57.4	21.1	81.64	26.9	0.86	82.6	37.7	1610	26.4	15.9
212	2	2	3	36	176.5	29.7	17.5	47.2	12.8	60.8	4.28	64.3	23.1	87.4	26.4	0.94	96.7	42.5	1759	30.3	17.9	48.2	13.1	62.1	4.29	65.6	23.5	89.1	26.4	0.96	101.6	43.4	1787	29	17	46	12.5	59.3	4.15	62.7	20.8	86.84	25	0.93	88	41.5	1723	29.8	17.4
213	2	1	3	30	176	26.5	15.9	42.4	11.5	54.6	3.9	57.8	19	76.8	24.8	0.9	80	38	1617	26	15.7	41.7	11.2	53.6	3.88	56.8	20	76.8	26.1	0.92	85.5	37.2	1596	25.5	15.6	41.5	11.2	53.4	3.77	56.5	17.1	76.544	23.3	0.89	72.9	37.1	1590	25.5	15.3
215	2	2	3	39	174	26.9	16	42.9	11.6	55.2	4.11	58.6	19.2	77.8	24.7	0.9	80.8	38.5	1636	26.8	16	42.8	11.6	55.1	4.1	58.5	20.6	79.1	26	0.9	86.1	38.4	1634	26.4	16	42.4	11.4	54.5	3.99	57.8	17.6	78.416	23.3	0.9	77.8	37.8	1618	27	16
216	2	1	3	31	167	25.6	16.3	41.9	11	53.6	3.58	56.5	20.3	76.8	26.4	0.96	96.9	36.7	1591	25.5	15.7	41.2	11	52.9	3.57	55.8	21.6	77.4	27.9	1.01	103	36.5	1575	25.1	15.9	41.3	10.9	52.9	3.57	55.8	18.4	77.168	24.8	0.97	89.7	36.3	1576	25.1	15.6
218	1	2	3	36	170	26.9	16	42.9	11.6	55.2	4.2	58.7	45.9	104.6	43.9	0.97	202.1	38.5	1637	28.1	16.8	44.9	12.2	57.7	4.23	61.3	46.7	108	43.2	0.98	205	40.2	1695	27.9	16.8	44.7	12.2	57.6	4.24	61.1	44.4	109.72	42.1	0.96	193.4	40	1689	27.5	16
219	2	2	3	47	173	28.8	17.8	46.6	12.4	59.8	4.16	63.2	31.2	94.4	33	1.01	144.1	41.3	1735	29.4	18	47.4	12.7	60.9	4.17	64.3	31.5	95.8	32.9	1.02	146.2	42.1	1759	28.4	17.8	46.2	12.2	59.2	4.05	62.5	27.7	93.808	30.7	1	126	40.7	1720	28.4	17.3
[truncated: 17 more columns]

## Sheet: Waist
ID	Gender	Intervention	City	age	height	WC_0	WC_1	WC_2	WC_3
001	1	2	1	25	160	105.5	100	98	98.6
002	1	2	1	27	157	88.7	85	88.6	88.4
003	1	2	1	27	148.5	82.2	90	81.6	83.2
004	1	1	1	24	156.5	86	88	85.5	86.9
005	1	2	1	27	155	80.1	85	79.5	83.4
006	1	1	1	29	150.5	84	84	81.4	76.7
007	1	2	1	48	163	90	91	88.5	88
008	1	1	1	34	166.5	91.9	93	86.5	84
009	1	1	1	52	159	91.2	90.5	87.2	84.6
010	1	1	1	49	160	99.9	100	101.7	100
012	1	1	1	30	151	103	109	107.5	113.9
013	1	2	1	32	155	85	91	92.3	90.6
015	1	2	1	36	166	88.7	86	83	86.2
017	1	1	1	40	162.5	98.3	91.5	96	90.1
018	1	1	1	35	150	90.6	90	88.5	84.5
019	1	2	1	42	156	94.1	90.5	88.5	91.6
021	1	1	1	38	163	94.2	95	95.6	89.8
023	1	2	1	38	155	81.5	92	84	86
024	1	1	1	41	158	83.3	86	84.5	83.1
025	1	2	1	40	159.5	94.9	90.5	94.4	92.5
026	1	2	1	45	155.5	87.1	85	85	88.1
027	1	2	1	42	161	81.2	85	85.5	86
029	1	1	1	34	158	87	80.4	80.5	79.8
030	1	1	1	43	160	107.3	92	115	106.2
031	1	2	1	44	165	93.3	92	92	92.9
033	1	1	1	37	158	83.4	86	83.5	85.6
035	1	2	1	31	168.5	92	96.5	97.5	89.5
036	1	2	1	34	160	99.4	100	103.5	100.3
038	2	2	1	34	168	93.1	94.5	97.5	97
039	2	1	1	35	172	99.5	98.5		96
040	2	2	1	48	187.5	115.7	113	114.3	116.5
042	2	1	1	41	184	115.4	109	111.5	110.2
043	2	2	1	37	162.5	96.9	99	98	98.4
044	2	2	1	38	173.5	102	109	109	108.1
045	2	1	1	35	170	107.8	105.5	105.7	106
047	1	2	1	44	163	88.9	93	92	89.2
048	2	1	1	40	172	101.9	100	101	97
050	2	1	1	43	177	99.1	96.5	97.5	95.5
051	2	1	1	54	161	93	93	92.5	88.5
052	2	1	1	37	170	96.5	95	95.5	95
053	2	2	1	31	180	97.7	99.5	99.3	103.7
054	2	1	1	51	176.7	108.8	104.5	100.3	95.8
055	1	2	1	41	154.7	86.8	89	86.6	88
056	2	1	1	45	167.5	97.6	97	97	96
058	2	2	1	27	170	112.4	111	112	111.2
059	2	1	1	55	170	102.2	98.5	99.5	105.2
060	2	1	1	43	173	100.7	100	96	91.5
061	2	1	1	45	180	104.2	95.5	98	90.7
062	2	2	1	53	173	105	106	107	105.7
063	2	2	1	36	166.5	98.4	98	97.5	98
064	2	2	1	46	167.5	101	102	102.5	103
065	2	1	1	36	170	96.3	98	99	98.3
067	2	1	1	29	181.5	112.7	113.5	113.7	111
068	2	2	1	44	172.5	101.3	101.5	101	100.3
069	2	2	1	38	170	95.8	98	94	98.4
070	1	1	1	48	156	85.7	86	82	80.5
071	2	1	1	43	176	103.4	105.5	100.5	99.5
073	2	2	1	31	164.5	111.3	110.5	110.5	110.4
074	1	2	2	37	160	94.6	91	91.7	93.9
075	1	2	2	54	162	88.5	87.5	85.6	88.2
076	1	1	2	55	164	94.1	105	92	98.3
077	1	1	2	33	157.5	113.9	111	106.4	105.1
078	1	1	2	32	169	111.2	119	108	115.2
079	1	1	2	50	155	86.4	87	87	87.3
080	1	1	2	39	154	86	90	81.6	78.8
081	1	1	2	45	158	95.3	90	86.6	86.6
082	1	2	2	53	153	89	90	87.5	85.6
083	1	2	2	21	163	84.6	84	85.1	86
084	1	1	2	46	154	90.5	89	86.6	83.5
085	2	1	2	32	177	98.9	97	97.6	96
087	1	1	2	37	155	87.7	103	92	94.2
088	2	1	2	35	174	95.6	94	94	93.3
089	1	1	2	36	156.5	93.4	94	92.8	90.5
091	1	2	2	37	168	86	91	84.2	88.1
093	2	2	2	33	173	114.5	114	113.6	115.2
094	1	2	2	52	167	95.1	93	92.3	90
097	1	2	2	30	160	98.6	96.5	100.4	97
098	1	2	2	35	159	96	97.5	97.7	97.5
099	1	2	2	32	160	111.9	110	111.4	113.4
101	1	1	2	29	162.5	94.8	92	91.7	95.1
102	1	2	2	32	154	100.7	98	98.6	100
104	1	2	2	36	150	108.7	105	101.5	107
106	1	1	2	43	161	85.9	89	89.8	86.5
107	1	1	2	35	166	98	93	88.7	84.5
108	1	2	2	29	165.5	89.3	90.5	91	92.4
109	1	2	2	45	169	105.9	100	102.5	103.5
111	1	2	2	34	162	81.6	84.5	84.8	89.2
113	2	2	2	34	175	103.9	106	104	103
114	2	1	2	32	178	96.5	95	96.1	93.5
116	2	1	2	34	179.5	116	114	114.2	112
118	2	1	2	43	167	98.6	94.5	92.9	91
119	2	2	2	30	177	119.2	115	116	115
120	2	2	2	40	172	104.2	103	106.3	106.5
121	2	2	2	36	169	91.2	88	92.6	93.5
122	2	1	2	35	175	106.5	104	102.2	99.5
123	2	2	2	46	168	105.8	103	103.5	103
124	2	1	2	45	170	101.1	99	99.2	97.2
125	1	2	2	43	160	92.6	94	94.3	98
126	2	2	2	31	183	114.4	112	110.5	114.3
127	1	1	2	48	157.5	92.7	91.5	92.2	89.3
129	2	1	2	29	172.5	103.9	100	100.1	99
130	2	1	2	47	170	115.7	97	99.8	98.5
131	2	2	2	33	169	103.8	103	104.9	105.7
134	2	1	2	36	183	106.5	102.5	104.5	99.5
135	2	2	2	33	172	93.9	94	97.4	93.5
136	2	1	2	35	180.5	125.6	121	114.1	112
137	2	2	2	35	166.5	105.9	105	108.4	109.2
138	2	2	2	43	173	99.5	98.5	99.6	98
140	2	1	2	38	175	112	115.5	109.1	110
141	2	2	2	39	167	103.9	106.5	108.9	107
144	1	1	3	28	160	106	98	108.6	100.2
145	1	2	3	34	160.5	89	86.5	86.3	88.9
146	1	2	3	32	166	97.5	99.6	92	98.5
147	1	2	3	33	159.5	99	101.1	100	99
150	1	2	3	42	158.5	95.5	95	94.2	96.7
151	2	1	3	40	168	95.5	94.6	94.8	92
152	1	1	3	41	150.8	98.5	96.6	95.4	91.9
153	1	1	3	28	154	97.5	93.3	91	89.2
154	1	1	3	49	167.5	91	92.8	90.2	88.4
156	1	2	3	23	157	83	86	86	87
157	1	1	3	35	162	95	89.8	84.7	91.7
158	1	2	3	39	156	87.5	86.2	91.6	90.2
159	1	2	3	48	154	97.5	100.4	93.8	95
160	1	1	3	47	161	85.5	82	83.6	81.4
161	1	1	3	46	170	87	76.1	80.5	82.6
162	1	2	3	47	162	93	92.1	91	93
163	1	1	3	39	162	99.5	95.5	97	96
165	1	1	3	38	165.5	94	90	91.6	92.7
166	1	2	3	33	158	95.5	90.1	94.8	95.5
167	1	1	3	32	160	91	86.6	84.6	82.5
169	1	2	3	47	159	97	96.4	99.5	99.2
170	1	1	3	47	156.5	86	84	80	80
171	1	1	3	35	169	95	94.8	94.2	87.5
172	2	2	3	33	182	98	98.4	99	100
173	2	1	3	30	175	98	96.7	97	96.2
174	1	2	3	31	159	95	92.3	94	95.8
175	1	2	3	40	159	94	96.1	94	95.5
176	1	2	3	29	160	96.5	96.7	96	95.5
178	1	1	3	28	153	89	89.5	90	90
179	1	2	3	39	162	92	89.3	90.5	93.4
180	1	1	3	32	159	102.5	102.2	100.5	96.5
181	1	1	3	48	168	89.5	89.2	83.1	83.3
182	1	2	3	36	159.5	87	86.4	86.4	88.9
183	1	1	3	47	158	91.5	90.5	86.4	86.5
184	1	2	3	35	159	102	99.9	99	99.6
185	1	2	3	30	157	98	95.8	105	99.9
186	1	1	3	51	158	82	77.2	79.4	76.8
187	2	1	3	36	172	98.5	94.6	92	93
188	2	1	3	35	170	105	106.5	102	100.3
189	2	1	3	35	176	98	92.6	94.5	94
190	2	2	3	42	166	96	92.8	94.8	96.3
191	2	1	3	37	177.5	96.5	96	92	94.1
192	2	1	3	41	179	97.5	96.1	95.8	93.5
193	2	1	3	36	166	102	98.3	94	91.5
194	2	1	3	46	176	96.5	101.6	93.5	93.5
195	2	1	3	35	170	107	106	105	100.5
196	2	1	3	49	172	93	91.1	88	86
199	2	2	3	35	168.5	92.5	90.5	86	84.5
200	2	2	3	44	177.5	103	105.5	104	105
201	2	2	3	28	177	99	101.4	99	102
202	2	2	3	31	170	107	107.5	105	106.2
203	2	2	3	51	166.5	110	112.1	110	112.6
204	2	2	3	38	179	109	111.5	108.8	111
205	2	2	3	35	164	98	97.7	97.6	99.5
207	2	2	3	37	185.5	104	105.6	103.6	106.2
208	2	1	3	36	167	93.5	89.6	88.2	86.5
211	2	2	3	50	163	96	93.6	94.8	97.2
212	2	2	3	36	176.5	99.5	104	99.7	97.5
213	2	1	3	30	176	94	94.9	92.8	90.5
215	2	2	3	39	174	91	96.6	92.5	93
216	2	1	3	31	167	97	97	96	94
218	1	2	3	36	170	112	118.6	119.5	116.1
219	2	2	3	47	173	111	110	109	106.3
220	2	1	3	42	171	106.5	106.2	104.1	105.9

## Sheet: Blood pressure
ID	Gender	Intervention	City	Hypertension	Anti_hypertension	SBP_0	DBP_0	SBP_1	DBP_1	SBP_2	DBP_2	SBP_3	DBP_3
001	1	2	1	0	0	121	76.5	119.5	76	124.5	79	119	76.5
002	1	2	1	0	0	121	72.5	121	82	124	81	121	82.5
003	1	2	1	0	0	108.5	75	111	73	128	81	121.5	75.5
004	1	1	1	0	0	110.5	63	104.5	64	109.5	64	111.5	64
005	1	2	1	0	0	105	71	104	71.5	110.5	72.5	108.5	75.5
006	1	1	1	0	0	124.5	75	124	77	118	81	128	77.5
007	1	2	1	0	0	127.5	81	116	83.5	124.5	80	130	82.5
008	1	1	1	0	0	121	79	106	66	120	77.5	118.5	70.5
009	1	1	1	1	0	150.5	88.5	142	88	193.5	92.5	152	89.5
010	1	1	1	0	0	115.5	79	111	69.5	127	82	122	79.5
012	1	1	1	1	0	130	94	128.5	104.5	141	103	130.5	90.5
013	1	2	1	0	0	113	70	111	71.5	122	77	120	72.5
015	1	2	1	0	0	112	61.5	111	67.5	108.5	66	108.5	63.5
017	1	1	1	0	0	112	63	99.5	60	110	68.5	102	57.5
018	1	1	1	0	0	111	70	103	70.5	107	70	112	71.5
019	1	2	1	0	0	122	75	127	81	124	79.5	128.5	82.5
021	1	1	1	0	0	115.5	74	108.5	69.5	109	75	119	76
023	1	2	1	1	0	141.5	100	139	96.5	124	83	149	102
024	1	1	1	0	0	116.5	77.5	110.5	71	116	75	119.5	74.5
025	1	2	1	0	0	106.5	72.5	123	88.5	108	74.5	119.5	80.5
026	1	2	1	1	1	153.5	105.5	141.5	95	149	93.5	160	104
027	1	2	1	0	0	106	71	105.5	63.5	112.5	71	114	70
029	1	1	1	0	0	90.5	60	105	60.5	85.5	56	97	60
031	1	2	1	1	0	127.5	90	139.5	93	127.5	90	133	85.5
033	1	1	1	0	0	119	78	107	71	123.5	80.5	106	68
035	1	2	1	0	0	104.5	73	99.5	71	109.5	70	108.5	69.5
036	1	2	1	0	0	107	73.5	123	82	127	80	130	87
038	2	2	1	1	0	122	92	118.5	81.5	112.5	79.5	112.5	76
039	2	1	1	0	0	117	69.5	117	69.5	115	66.5	116	69.5
040	2	2	1	1	1	155	104	144.5	94.5	147	97	156.5	102.5
042	2	1	1	0	0	129.5	89	130	86	129	85.5	127.5	81.5
043	2	2	1	1	0	139	120.5	139.5	99.5	137.5	99.5	125	92
044	2	2	1	0	0	136.5	73	134	83.5	121.5	80	112	66
045	2	1	1	1	1	192	120.5	184	116.5	187	124	192	120.5
047	1	2	1	0	0	102.5	66.5	103.5	67	99.5	62	100	67
048	2	1	1	1	0	130.5	90.5	121	74	127.5	82.5	136	84.5
050	2	1	1	1	0	135	97	128.5	91	133	87	121.5	85
051	2	1	1	1	0	132.5	97	120.5	83	124.5	81	118	81
052	2	1	1	0	0	112.5	80	117	80.5	112.5	80	110.5	78
053	2	2	1	0	0	132	80.5	132.5	89	132	85.5	139.5	93
054	2	1	1	1	0	132.5	96	124	80.5	145.5	89.5	121.5	88.5
055	1	2	1	0	0	124	85	120.5	92.5	137.5	90.5	110.5	75
056	2	1	1	0	0	137.5	84	118.5	83	137	84	129.5	82.5
058	2	2	1	0	0	120	78	127	85	122.5	83.5	116.5	77
059	2	1	1	0	0	123	78.5	114	75.5	108.5	73.5	131	82
060	2	1	1	1	0	148.5	100.5	133	90.5	130.5	89.5	140	80.5
061	2	1	1	1	0	140.5	89.5	152	91	151	92.5	139	90.5
062	2	2	1	0	0	129	87	125.5	84.5	122	89	122	87
063	2	2	1	0	0	130.5	77.5	129.5	85.5	130.5	76	124.5	72.5
064	2	2	1	0	0	103	69.5			122.5	84.5	104.5	75
065	2	1	1	0	0	112.5	70.5	127.5	82	128.5	77.5	116.5	69.5
067	2	1	1	1	0	137.5	92.5	126	81.5	130	83.5	124	82.5
068	2	2	1	0	0	139.5	83	135	95	1230.5	89	131.5	86.5
069	2	2	1		0	135	87.5	142.5	94.5	145.5	98	141	90.5
070	1	1	1	0	0	129	89	128.5	86	117.5	79	114.5	74
071	2	1	1	0	0	128.5	87	121.5	75.5	132.5	81	121.5	75.5
073	2	2	1	1	0	134.5	94.5	119.5	78	121	81	131	84.5
074	1	2	2	1	1	178	115.5	175	120.5	181	109.5	180	119.5
075	1	2	2	1	0	141	88.5	156.5	94.5	149	94	154.5	91.5
076	1	1	2	0	0	135	88.5	148	93	144	87.5	140	87.5
077	1	1	2	0	0	118	74	127.5	73	104.5	70.5	120.5	81
078	1	1	2	1	0	137	95	138	101.5	153	111.5	142.5	101.5
079	1	1	2	1	0	147.5	96.5	125	86.5			129	85.5
080	1	1	2	0	0	128.5	87	140.5	89	136.5	90	144.5	88.5
081	1	1	2	0	0	108	78	127.5	91.5	113	74.5	119	75.5
082	1	2	2	0	0	130	86	136	85	127	87	122.5	86.5
083	1	2	2	0	0	118.5	68	112	65	107.5	61	109	66.5
084	1	1	2	0	0	119	84.5	114.5	73	120	81.5	115.5	73
085	2	1	2	1	0	155.5	93.5	149.5	99	148.5	94.5	142.5	94.5
087	1	1	2	0	0	113.5	75	118	81	112.5	74.5	120.5	72
088	2	1	2	0	0	130	85	116.5	82	117.5	82	113.5	77
089	1	1	2	0	0	123.5	85	119.5	81.5	129.5	88	119.5	81.5
091	1	2	2	0	0	111.5	70.5	103.5	78.5	113	69	111.5	78.5
093	2	2	2	1	0	152	99.5	146	93.5	156	92	145	94.5
094	1	2	2	0	0	128.5	77	138.5	74	148.5	82.5	128.5	77
097	1	2	2	0	0	124	69	116.5	67.5	106	60.5	122.5	65
098	1	2	2	0	0	116.5	74.5	116.5	73.5	122	83.5	118.5	73.5
099	1	2	2	0	0	121.5	89.5	125.5	85	123	87	150	100.5
101	1	1	2	0	0	108.5	74.5			98.5	60.5	99.5	68
102	1	2	2	0	0	134	86.5			111.5	68.5	117	65
104	1	2	2	0	0	79	53	144	88.5	127.5	82	124.5	83.5
106	1	1	2	0	0	105.5	67	107.5	68	102	59	100	59
107	1	1	2	1	0	132.5	94	130.5	88.5	125	84	123	81
108	1	2	2	0	0	107	74	118	80	107	74	105	73.5
109	1	2	2	0	0	125.5	77.5	138	90	136.5	93	134.5	82
111	1	2	2	0	0	104.5	67	110.5	65.5	104.5	67	119.5	85
113	2	2	2	0	0	133	88.5	128	83	130	83	143.5	86.5
114	2	1	2	0	0	122.5	68.5	110	70.5	120	66.5	115	68.5
116	2	1	2	1	1	160.5	110	151.5	95.5	146.5	92
118	2	1	2	1	1	144	101.5	134.5	92.5	136	92.5	125.5	86.5
119	2	2	2	1	0	124	95	124.5	85.5	130.5	82.5	128	82.5
120	2	2	2	1	1	148	111.5	146	104	133	88	118	76.5
121	2	2	2	0	0	123	80	120	73	112	69	112	69
122	2	1	2	0	0	117.5	76	132.5	81.5	118	75.5
123	2	2	2	1	0	139.5	94.5	145.5	104.5			152	104
124	2	1	2	0	0	119	86	116	70.5	112.5	73.5	116.5	80.5
125	1	2	2	1	0	142	97.5			69	44.5	158	100
126	2	2	2	0	0	120.5	77.5	125.5	79.5	136	84.5
127	1	1	2	0	0	78	47.5	158.5	96	155	89	162	90.5
129	2	1	2	1	1	160.5	106.5	143	88	140	91
130	2	1	2	1	1	150.5	91.5	150	91	155	93.5	143	93
131	2	2	2	0	0	120	77	134	91.5	136	91	133.5	82
134	2	1	2	1	0	134	94	125.5	84.5	150	93	145.5	89
135	2	2	2	0	0	124.5	74	111.5	69	131	81.5
136	2	1	2	1	1	150.5	105	149	106
137	2	2	2	1	1	145	101	145.5	96	145.5	103.5	148	101
138	2	2	2	1	0	143.5	94	136	88	144.5	89.5	142.5	81.5
140	2	1	2	1	0	150	106	140	98.5	133	93.5	125.5	86
141	2	2	2	1	0	127	91.5	136	77.5	140	90
144	1	1	3	0	0	125	85	129	78	126.5	88.5	117.5	73
145	1	2	3	0	0	131	84	134	80.5	137	90	128	85
146	1	2	3	0	0	104.5	72	110	76	119	79.5	111	73.5
147	1	2	3	0	0	119	80.5	116	76	124.5	79	133	84.5
150	1	2	3	0	0	120	84	117	78	120.5	77	112	78
151	2	1	3	1	1	176.5	92.5	169	82	157	89	150.5	80.5
152	1	1	3	1	0	146	91.5	126	80.5	131	83.5	142.5	91
153	1	1	3	0	0	105.5	67.5	117	76.5			126.5	80
154	1	1	3	1	0	148.5	83.5	137.5	76	142.5	82	131.5	75.5
156	1	2	3	0	0	123	66	117	64	129	73.5	115	63.5
157	1	1	3	0	0	129.5	87.5	117.5	81.5	120.5	82.5	112	77.5
158	1	2	3	0	0	109	72	113	74	103	68	121	72.5
159	1	2	3	0	0	127.5	88	130.5	76	124.5	76	127.5	72
160	1	1	3	1	1	146.5	94.5	140	92	166	103.5	143.5	95.5
161	1	1	3	0	0	112	72.5	129.5	83.5	114.5	78	113	66.5
162	1	2	3	1	0	160	110	142	99.5	149.5	104.5	144.5	97
163	1	1	3	0	0	99	58.5	102.5	66.5			109.5	65
165	1	1	3	0	0	104.5	68.5	106	72	105	71.5	102	59
166	1	2	3	0	0	104.5	69.5	106	71.5	98.5	68	104.5	71.5
167	1	1	3	0	0	110	72.5	115	76	123	67.5	115	67
169	1	2	3	1	0	138.5	96.5	145	96	140	97.5	145.5	95.5
170	1	1	3	0	0	120	76.5	125	82	113	81	119.5	76.5
171	1	1	3	0	0	115.5	74	114.5	83.5	109	70	123.5	75
172	2	2	3	0	0	126.5	87	122.5	82.5			135.5	84
173	2	1	3	1	0	145.5	102.5	147	99.5	142.5	94.5	140.5	91.5
174	1	2	3	0	0	107	69.5	111.5	66.5	125.5	79	115	68
175	1	2	3	0	0	96.5	61.5	93	63.5			99	69
176	1	2	3	0	0	121	69.5	118	69			116.5	63
178	1	1	3	1	0	134.5	95	133	88	128	83.5	126	83.5
179	1	2	3	1	0	141.5	84	131	69	131.5	73.5	125	66
180	1	1	3	0	0	125	84	119.5	77	119.5	76.5	108	71.5
181	1	1	3	1	0	140.5	93	132	79.5	113.5	71	114	72.5
182	1	2	3	0	0	107.5	53.5	108	66.5	117.5	71	111.5	68.5
183	1	1	3	0	0	112	75			108.5	75.5	112	69.5
184	1	2	3	0	0	110.5	75	112	73	113	75	108	69
185	1	2	3	0	0	112.5	72	110	70	118.5	84	104.5	73.5
186	1	1	3	0	0	122	77.5	116	74	121.5	78	110	71
187	2	1	3	1	0	148	97.5	140.5	87.5	126.5	83.5	135.5	88
188	2	1	3	0	0	124.5	80.5	113.5	75			133.5	77.5
189	2	1	3	1	0	141	90	142.5	95.5	148	95.5	134	90
190	2	2	3	0	0	110.5	69.5	124	70	113.5	70.5	124	69.5
191	2	1	3	0	0	124	75.5	118	76	129	80.5	132.5	79.5
192	2	1	3	1	0	139	90	125	84.5	120.5	87.5	125	83
193	2	1	3	1	0	148	107.5	137.5	92.5	139.5	101	135.5	91.5
194	2	1	3	1	0	134.5	90.5	121	85.5	115	74	129	84.5
195	2	1	3	1	0	132.5	93	116	85.5	125.5	90	118.5	81
196	2	1	3	0	0	110.5	66	104	71			119	76.5
199	2	2	3	0	0	119.5	79.5	125	77.5	113.5	70	132	89
200	2	2	3	0	0	133	82	126	71.5	127.5	79.5	127.5	81
201	2	2	3	0	0	108.5	73	115.5	71.5	108.5	73	106.5	71.5
202	2	2	3	1	0	154.5	111	136.5	89.5	138	97	143	92.5
203	2	2	3	0	0	136	83	134.5	83	136	83	139.5	83.5
204	2	2	3	1	0	140.5	93.5	136	89.5	123.5	86	134	89
205	2	2	3	1	0	123	91	119.5	83.5	115.5	79.5	116	82
207	2	2	3	1	0	146	88	151	95	149	89.5	142	102
208	2	1	3	0	0	109.5	65	120	78.5	124	79.5	110.5	65
211	2	2	3	1	0	142.5	90.5	137	89.5	143	97	143	89
212	2	2	3	0	0	124	87	132	86	136.5	87	123.5	79.5
213	2	1	3	1	0	140	85.5	129.5	82	140	87.5	131.5	82
215	2	2	3	0	0	127	84.5	133.5	84	126.5	82.5	125.5	82
216	2	1	3	0	0	132.5	77	138	81	136.5	81	134	81
218	1	2	3	0	0	120.5	78	118.5	68	124.5	79	118	73
219	2	2	3	0	0	115.5	79.5	116.5	80.5	127.5	90	111	69.5
220	2	1	3	1	0	131	90	129.5	93	129.5	91.5	142.5	91.5

## Sheet: Cariovascular risk paramaters
ID	Gender	Intervention	City	Diabetes0	Hypercholesterolemia	Hypertriglyceridemia	Dyslipidemia	Aspirin	Anti_hypertension	Hypolipidemic	Insulin	Oral_hypoglycemic	Vitamin	Minerals	GLU_0	CHO_0	TG_0	HDL_0	LDL_0	GLU_1	CHO_1	TG_1	HDL_1	LDL_1	GLU_2	CHO_2	TG_2	HDL_2	LDL_2	GLU_3	CHO_3	TG_3	HDL_3	LDL_3
129	2	1	2	0	0	1	1	0	1	0	0	0	0	0	6.61	5.37	3.19	0.68	3.19	5.65	5.47	4.09	0.61	3.17	5.41	5	3.96	0.59	2.88	4.61	5.63	5.6	0.67	3.7
002	1	2	1	0	0	0	0	0	0	0	0	0	0	0	4.62	3.81	0.58	1.19	2.6	4.66	3.85	1.18	0.75	2.67	4.83	3.72	0.58	1.07	2.59	5.03	3.7	0.66	1.06	2.56
077	1	1	2	0	0	1	1	0	0	0	0	0	0	0	5.59	4.43	2.38	0.82	2.59	5.89	4.25	3.57	0.75	2.25	5.99	4.54	2.75	0.83	2.7	5.53	4.7	5.93	0.69	2.18
173	2	1	3	0	0	0	0	0	0	0	0	0	0	0	6.15	3.14	2.19	0.81	1.83	6.17	2.98	2.49	0.75	1.88	6.15	3.09	2.09	0.76	1.76
036	1	2	1	0	0	0	0	0	0	0	0	0	0	0	5.51	3.7	1.2	1.5	2.12	5.01	3.54	1.5	0.76	2	5.21	3.82	1.33	1.48	2.04	5.69	4.74	1.63	1.56	2.93
004	1	1	1	0	0	0	0	0	0	0	0	0	0	0	4.79	3.52	0.43	1.76	1.75	4.6	3.29	1.54	0.78	1.75	4.12	3.08	0.39	1.63	1.43	4.99	3.29	0.47	1.87	1.35
018	1	1	1	0	0	0	0	0	0	0	0	0	0	0	5.37	4.05	0.6	1.69	2.36	4.99	4.2	1.43	0.8	2.77	4.78	3.27	0.57	1.22	1.96	4.91	3.97	0.66	1.46	2.39
126	2	2	2	0	0	0	0	0	0	0	0	0	0	0	5.18	4.63	1.31	0.9	2.89	5.4	4.57	1.55	0.82	3.04	5.07	4.41	1.57	1	2.63	4.3	4.97	1.44	0.96	3.13
218	1	2	3	0	0	0	0	0	0	0	0	0	0	0	5.13	4.13	1.16	0.98	2.47	5.61	4.11	1.71	0.84	2.74	5.31	4.3	1.12	1.02	2.55	4.52	4.19	1.38	0.97	2.47
074	1	2	2	1	0	1	1	0	1	0	0	1	1	0	12.58	6.14	3.8	0.82	3.55	11.32	5.46	3.24	0.85	3.36	11.32	5.89	3.62	0.88	3.54	13.12	5.88	4.99	0.83	3.49
088	2	1	2	0	0	0	0	0	0	0	0	0	0	0	5.53	4.39	2.1	0.95	2.54	4.98	4.36	2.79	0.85	2.44		5.43	1.77	0.95	2.81	4.62	3.85	1.16	0.9	2.53
119	2	2	2	0	0	1	1	0	0	0	0	0	0	0	5.51	4.81	2.91	0.88	2.76	5.78	5.16	2.98	0.85	3.28	5.23	5.14	3.29	0.81	3.02	4.86	4.52	1.92	0.95	2.94
122	2	1	2	0	0	0	0	0	0	0	0	0	0	0	5.19	4.5	0.78	0.87	2.94	5.59	4.41	1.34	0.85	2.83	5.09	4.54	1.28	0.93	2.86
121	2	2	2	0	0	0	0	0	0	0	0	0	0	0	5.2	3.55	1.81	0.78	2.12	5.72	4.02	2	0.86	2.49	5.46	4.3	2.32	0.87	2.55	4.73	3.54	1.84	0.73	2.22
208	2	1	3	0	0	0	0	0	0	0	0	0	0	0	4.76	4.37	2.22	0.93	2.67	4.96	4.97	7.11	0.86	2.7	4.94	5.39	6.32	0.92	2.76
008	1	1	1	0	0	0	0	0	0	0	0	0	1	0	5.37	3.26	0.61	1.28	1.95	5.39	3.57	1.26	0.87	2.28	2.95	1.81	0.31	0.7	1.12	5.7	3.96	0.74	1.63	2.33
165	1	1	3	0	0	0	0	0	0	0	0	0	0	0	4.37	3.46	1.55	0.94	1.96	4.53	3.68	1.23	0.89	2.41	4.53	3.3	1.13	0.88	1.94	4.23	3.29	1.22	0.85	1.86
099	1	2	2	0	0	0	0	0	0	0	0	0	0	0	5.82	3.72	1.39	0.86	2.14	5.72	3.44	1.19	0.9	2.03	5.89	3.86	1.47	0.94	2.22
123	2	2	2	0	1	1	1	0	0	1	0	0	0	0	5.1	7.23	5.07	1.28	4.28	6.16	6.05	1.98	0.9	4.09						5.49	6.88	2.4	1.11	4.73
134	2	1	2		0	0	0	0	0	0	0	0	0	0	5.45	5.77	2.02	0.92	3.77	5.45	5.77	2.02	0.92	3.77	5.35	5.41	2.46	0.88	3.39	4.68	5.39	2.42	0.88	3.65
135	2	2	2	0	0	0	0	0	0	0	0	0	0	1	5.33	4	1.61	0.88	2.41	5.63	4.23	1.88	0.92	2.54	5.61	4.15	1.68	0.94	2.47	4.84	4.47	1.76	1.3	2.81
047	1	2	1	0	0	0	0	0	0	0	0	0	0	1	5.29	5.25	1.4	1.48	3.71	5.2	4.94	1.61	0.93	3.32	4.42	4.02	0.97	1.33	2.59	5.67	5.46	0.98	1.48	3.93
191	2	1	3	0	0	0	0	0	0	0	0	0	0	0	5.56	4.14	1.09	0.96	2.55	4.71	4.17	1.41	0.95	2.79	5.09	4.14	1.44	1.04	2.5	5.01	4.27	1.34	0.99	2.43
220	2	1	3	0	0	0	0	0	0	0	0	0	0	0	5.28	4.5	1.68	1.1	2.61	5.79	4.06	1.73	0.95	2.68	5.22	4.35	1.7	1.07	2.55	5.86	4.77	1.76	1.18	2.66
163	1	1	3	0	0	0	0	0	0	0	0	0	0	0	4.09	3.57	1.11	0.96	1.92	3.98	3.45	2.15	0.96	2						3.84	3.22	0.92	0.87	1.52
180	1	1	3	0	0	0	0	0	0	0	0	0	0	0	4.83	4.66	1.2	0.98	2.85	5.22	5.13	2.02	0.96	3.51	4.88	5.5	1.57	1.05	3.37	4.75	4.97	1.15	0.97	3.03
082	1	2	2	0	0	1	1	0	0	0	0	0	0	0	5.54	4.46	2.48	0.93	2.48	5.7	4.75	1.26	0.98	3.09	5.62	4.87	1.97	0.99	3.06	4.84	4.65	1.91	1.1	3.1
093	2	2	2	0	0	1	1	0	0	1	0	0	1	1	5.38	5.55	8.18	0.85	1.96	5.68	6.08	8.14	0.98	2.5	5.67	5.69	8.04	0.95	2.15	4.49	5.39	7.19	0.86	2.18
116	2	1	2	0	0	0	0	0	1	0	0	0	0	0	5.54	5.01	1.99	1.01	3.2	5.19	5.53	3.12	0.98	3.34	5.28	5.72	2.06	1.06	3.82
162	1	2	3	0	0	0	0	0	0	0	0	0	0	0	4.61	3.37	1.19	0.97	1.9	5.29	3.33	1.18	0.98	2.14	4.75	3.81	1.53	0.95	2.25	4.98	3.42	1.42	0.89	1.95
203	2	2	3	0	0	1	1	0	0	0	0	0	0	0	4.43	5.41	2.86	1.21	2.98	4.49	5.07	4.83	0.98	2.96	4.65	6.05	3.14	1.07	3.42	4.57	5.88	2.33	1.19	3.37
193	2	1	3	0	0	0	0	0	0	0	0	0	0	0	5.06	5.77	1.54	0.96	3.63	5.22	6.03	1.36	1	4.33	6.49	6.15	1.2	1.05	3.85	4.17	5.2	1.76	1.06	3.12
130	2	1	2	1	0	0	0	0	1	0	0	1	0	0	12.09	4.1	1.46	1.01	2.43	11.33	4.01	1.66	1.01	2.39	11.78	3.76	1.35	0.93	2.29	13.3	4.35	1.58	1.4	2.64
166	1	2	3	0	0	0	0	0	0	0	0	0	0	0	5.77	3.77	0.82	0.98	2.27	4.98	3.65	1.08	1.01	2.37	5.03	3.75	0.62	1.04	2.2	5.1	3.74	0.7	1.04	2.14
007	1	2	1	0	0	0	0	0	0	0	0	0	0	0	6.6	4.5	1.78	1.09	3.2	5.7	5.3	1.25	1.02	4.04	5.63	5.08	1.48	1.18	3.7	6.42	5.3	1.05	1.19	4.06
120	2	2	2	0	0	1	1	0	1	0	0	0	0	0	5.23	5.96	3.28	1.08	3.42	5.85	5.47	4.23	1.02	3.03	5.42	5.75	2.85	0.98	3.5	4.52	4.62	2.29	0.98	2.84
108	1	2	2	0	0	0	0	0	0	0	0	0	1	0	5.3	3.78	1.34	0.9	2.22	5.61	4.13	2.06	1.03	2.44	5.59	4.24	1.22	1.39	2.67	4.25	3.77	0.73	1.4	2.51
201	2	2	3	0	0	1	1	0	0	0	0	0	0	0	4.39	3.69	2.66	0.93	2.44	4.84	4.21	1.86	1.03	2.57	4.66	4.59	1.32	1.13	2.61	4.6	4.62	1.57	1.13	2.68
098	1	2	2	0	0	0	0	0	0	0	0	0	0	0	5.01	4	1.2			5.1	4.55	1.37	1.04	2.9	5.78	4.57	1.34	1.09	2.92	4.67	5.21	1.96	1.19	3.3
187	2	1	3	0	0	1	1	0	0	0	0	0	0	0	4.33	4.6	2.46	3.48	1.1	4.87	4.25	3.26	1.04	2.51						4.47	4.76	2.84	1.2	2.53
215	2	2	3	0	0	1	1	0	0	0	0	0	0	0	5.19	4.18	2.86	1.02	2.37	5.71	4.26	1.64	1.04	2.89	5.57	3.63	1.19	0.97	2.1	5.15	4.38	2.35	1.02	2.39
179	1	2	3	0	0	0	0	0	0	0	0	0	0	0	4.76	3.2	1.74	0.98	1.76	4.66	3.59	1.24	1.05	2.2	4.64	3.82	1	1.19	2.1	4.15	3.87	1.78	1.13	2.09
212	2	2	3	0	0	0	0	0	0	0	0	0	0	0	5.96	5.06	1.47	1.29	2.93	5.75	5.24	1.76	1.05	2.4	5.5	5.26	2.2	1.28	2.97	4.93	5.39	1.79	1.32	3.13
127	1	1	2	0	0	0	0	0	0	0	0	0	0	0	5.14	4.51	1.16	1.08	2.68	5.34	4.91	1.69	1.06	3.17	5.63	4.32	1.43	1.17	2.44	5.38	4.1	0.99	1.11	2.64
152	1	1	3	0	0	0	0	0	0	0	0	0	0	0	6.57	5.53	1.94	1.17	3.2	5.87	4.63	1.45	1.06	3.02	6.59	6.22	1.86	1.11	3.75	6.21	5.57	1.47	1.17	3.29
113	2	2	2	0	0	0	0	0	0	0	0	0	0	0	4.83	4.52	1.27	0.97	2.8	5.05	5.06	1.06	1.07	3.42	4.95	4.83	2.07	0.87	2.99	4.51	4.35	0.96	1.7	2.9
144	1	1	3	0	0	0	0	0	0	0	0	0	0	0	4.96	4.24	2.1	1.07	2.42	4.97	3.88	1.11	1.07	2.49	4.93	4.64	1.36	1.15	2.64	5.04	4.3	1.89	0.97	2.55
027	1	2	1	0	0	0	0	0	0	0	0	0	0	0	5.35	4.86	0.97	1.4	3.4	5.09	5.24	1.43	1.08	3.78	4.98	4.3	0.87	1.42	2.83	5.04	5.07	0.75	1.35	3.66
089	1	1	2	0	0	0	0	0	0	0	0	0	0	0	6.21	4.62	1.49	0.96	2.82	5.63	5.14	1.6	1.08	3.3	5.72	4.65	1.35	1.06	2.93
194	2	1	3	0	0	1	1	0	0	0	0	0	0	0	4.7	5.46	3.63	1	3.15	5.09	5.22	2.75	1.08	3.46	4.45	5.37	2.94	1.04	3.15
140	2	1	2	0	0	0	0	0	0	0	0	0	0	0	5.14	5.62	1.67	1.2	3.59	5.53	5.28	1.23	1.09	3.59	5.42	5.31	1.81	1.06	3.4	5.3	5.1	1.59	1.4	3.47
204	2	2	3	0	0	1	1	0	0	0	0	0	0	0	5.26	3.75	3.69	0.96	1.9	5.27	4.24	2.11	1.09	2.63	5.22	4.68	1.38	1.25	2.64	5.31	4.43	1.29	1.07	2.62
131	2	2	2	0	0	0	0	0	0	0	0	0	1	0	5.26	4.88	1.51	1.11	3.14	5.61	4.93	2.41	1.1	3.1	5.11	5.19	1.67	1.19	3.31	4.22	5.29	1.8	1.12	3.39
151	2	1	3	0	0	0	0	0	1	0	0	0	0	0	5.82	4.43	1.53	1.12	2.63	5.3	5.56	3.52	1.1	3.41	5.16	4.97	3.14	1.03	2.89	4.58	4.63	2.65	0.95	2.62
205	2	2	3	0	0	0	0	0	0	0	0	0	0	0	6.27	4.45	2.25	1.08	2.59	6.01	5.44	3.2	1.11	3.32	6.01	5.64	1.82	1.16	3.35	5.62	5.46	1.74	1.27	3.11
015	1	2	1	0	0	0	0	0	0	0	0	0	0	0	5.75	3.53	0.65	1.13	2.36	4.58	4.01	1.13	1.12	2.65	4.49	4.09	0.7	1.24	2.76	5.56	4.38	0.48	1.32	3.04
083	1	2	2	0	0	0	0	0	0	0	0	0	0	0	4.42	4.08	0.58	1.35	2.34	4.79	3.71	0.62	1.12	2.25	5.1	3.46	0.56	1.15	2	4.47	3.28	0.47	1.12	2.2
094	1	2	2	0	0	0	0	0	0	0	0	0	0	0	5.92	4.75	1.75	1.11	2.79	6.17	5.26	1.67	1.13	3.44	6.46	5.71	1.87	1.27	3.61	5.62	5.42	2.41	1.2	3.37
111	1	2	2	0	1	0	1	0	0	0	0	0	0	0	5.66	6.61	1.42	1.26	4.28	5.65	5.9	1.75	1.13	3.9	5.25	6.11	2.75	1.18	3.83	5.23	6.22	2.19	1.25	4.5
190	2	2	3	0	0	0	0	0	0	0	0	0	0	0	5.03	5.6	1.7	1.14	3.41	4.87	5.65	2.28	1.13	3.6	4.33	5.78	2.09	1.06	3.44	4.43	5.75	1.8	1.19	3.33
084	1	1	2	0	0	0	0	0	0	0	0	0	0	0	5.51	5.89	1.72	1.34	3.54	5.79	5.38	1.6	1.14	3.47	5.31	5.9	2.07	1.31	3.54
181	1	1	3	0	0	0	0	0	0	0	0	0	0	0	5.88	5.25	0.96	1.25	3.2	5.11	4.63	1.27	1.14	3.1	5.07	4.59	1.42	1.1	2.74	4.71	4.85	0.8	1.21	2.85
195	2	1	3		0	0	0	0	0	0	0	0	0	0	5.12	3.84	1.04	1.14	2.38	5.12	3.84	1.04	1.14	2.38	5.27	4.27	0.93	1.26	2.49	5.32	4.15	1.02	1.26	2.27
118	2	1	2	0	0	1	1	0	1	0	0	0	1	0	5.84	5.36	3.82	1.4	2.84	6.18	4.46	3.16	1.15	2.35	5.83	5.01	2.35	1.32	2.84	5.16	4.25	2.86	1.22	2.32
003	1	2	1	0	0	0	0	0	0	0	0	0	1	0	5.45	3.58	1	1.07	2.35	5.48	3.48	1.05	1.16	2.26	5.04	3.82	1.13	1.03	2.57	6.29	3.86	0.63	1.05	2.7
160	1	1	3	0	0	0	0	0	1	0	0	0	0	0	4.73	5.33	1.34	1.28	3.05	5.22	5.88	1.13	1.16	3.84	5.3	6.08	1.41	1.26	3.62	4.96	5.66	1.13	1.21	3.41
196	2	1	3	0	0	0	0	0	0	0	0	0	0	0	6.06	3.42	0.63	1.08	1.97	5.53	3.71	0.93	1.16	2.38						5.24	3.51	0.7	1.13	1.99
040	2	2	1	0	0	0	0	0	1	0	0	0	0	0	5.24	4.97	1.85	1.57	3.27	5.56	4.84	1.41	1.17	3.42	5.42	5.09	1.53	1.43	3.49	5.4	4.95	1.59	1.47	3.4
216	2	1	3	0	0	0	0	0	0	0	0	0	0	0	5.25	4.64	2.08	1.14	2.66	5.9	5.25	2	1.17	3.26
017	1	1	1	0	0	0	0	0	0	0	0	0	0	0	5.75	4.73	0.95	1.48	3.23	5.29	5.08	1.49	1.18	3.52	5.12	4.75	1.03	1.38	3.21	5.78	4.87	0.66	1.53	3.33
153	1	1	3	0	0	0	0	0	0	0	0	0	1	0	5.08	4.66	0.81	1.33	2.68	4.53	4.04	1.54	1.18	2.41						4.34	4.42	0.8	1.26	2.46
167	1	1	3	0	0	0	0	0	0	0	0	0	0	0	4.81	5.72	1.26	1.29	3.43	5.03	5.01	0.88	1.2	3.28	5.35	5.08	1.29	1.12	3.01
200	2	2	3	0	1	0	1	0	0	0	0	0	0	0	4.69	6.35	1.95	1.19	3.88	4.88	6.09	2.14	1.2	4	5.26	6.36	1.43	1.24	3.89	4.72	6.3	1.12	1.38	3.85
199	2	2	3	0	0	0	0	0	0	0	0	0	0	0	4.82	4.41	1.03	1.24	2.5	4.84	4.32	1.47	1.21	2.66	4.62	4.47	1.26	1.29	2.51	4.74	4.6	0.79	1.42	2.54
104	1	2	2	0	0	1	1	0	0	0	0	0	0	0	5.17	5.18	2.38	1.17	2.88	6.83	5.15	1.24	1.22	3.34	5.72	5.07	1.7	1.15	3.2	4.54	5.29	1.79	1.9	3.37
192	2	1	3	0	0	1	1	0	0	0	0	0	1	0	5.11	5.66	2.86	1.15	3.2	5.09	5.22	2.24	1.22	3.2	5.32	5.37	1.75	1.31	3.07	4.87	5.71	1.39	1.35	3.14
048	2	1	1	0	0	0	0	0	0	0	0	0	0	0	6.77	4.74	1.2	1.31	3.33	6.43	4.53	1.28	1.23	3.15	5.83	4.2	1.27	1.14	2.84	6.37	4.33	0.85	1.26	3
137	2	2	2	0	0	0	0	0	1	0	0	0	0	0	4.91	4.66	1.48	1.06	2.76	5.45	4.75	1.03	1.23	3.12	5.37	4.55	1.13	1.19	2.87	5.13	4.33	0.93	1.17	2.88
178	1	1	3	0	0	0	0	0	0	0	0	0	0	0	5.11	4.36	0.95	1.36	2.4	5.05	4.09	1.29	1.23	2.54	4.9	4.33	1.09	1.3	2.37
019	1	2	1	0	0	0	0	0	0	0	0	0	0	0	5.89	5.31	0.78	1.27	3.79	5.5	4.56	1.14	1.24	3.42	6.72	4.77	0.56	1.24	3.5	6.77	5.18	1.1	1.24	3.94
172	2	2	3	0	0	0	0	0	0	0	0	0	0	0	4.7	3.76	1.87	1.15	2.01	4.96	4.29	2.68	1.24	2.56						4.42	4.09	3.85	1.1	2
054	2	1	1	0	0	0	0	0	0	0	0	0	0	0	6.14	5.11	1.3	1.15	3.6	5.23	4.41	1.06	1.25	3.33	5.77	3.91	0.86	1.07	2.62	5.41	4.1	0.81	1.13	2.93
169	1	2	3	0	0	0	0	0	0	0	0	0	0	0	5.97	5.22	0.7	1.22	3.18	5.79	5.54	0.95	1.25	3.58	6.27	5.29	0.92	1.34	3.06	5.48	4.96	1.28	1.25	2.85
052	2	1	1	0	0	0	0	0	0	0	0	0	0	1	5.78	5.41	1.42	1.38	3.24	5.23	4.77	1.08	1.27	3.68	5.38	4.92	0.9	1.15	3.7
147	1	2	3	0	0	0	0	0	0	0	0	0	0	0	5.35	4.86	1.29	1.2	2.75	5.53	5.01	1.57	1.27	3.03	5.19	5.5	0.87	1.38	3.23	4.8	5.51	0.88	1.33	3.2
159	1	2	3	1	0	1	1	0	0	0	0	0	0	1	7.04	5.5	3.97	1.11	2.99	7.43	6.41	5.26	1.27	3.66	6.71	6.38	3.28	1.27	3.52	6.62	6.87	4.27	1.43	3.76
207	2	2	3	0	0	0	0	0	0	0	0	0	0	0	4.59	4.59	1.44	0.92	2.8	5.46	5.14	1.18	1.27	3.26	5.35	4.64	1.17	1.14	2.69	4.55	4.54	1.05	1.1	2.64
076	1	1	2	0	0	0	0	0	0	0	0	0	0	0	6.14	5.74	1.77	1.08	3.65	5.39	5.79	1.14	1.28	3.88	5.83	5.94	1.57	1.26	3.79	5.24	5.7	1.54	1.2	3.74
001	1	2	1	0	0	0	0	0	0	0	0	0	0	0	5.44	4.72	1.95	1.14	3.18	5.23	4.72	1.27	1.3	3.27	5.77	4.13	0.9	1.24	2.73	5.25	4.32	1.58	1.31	2.75
185	1	2	3	0	0	0	0	0	0	0	0	0	0	0	4.91	4.44	1.1	1.3	2.6	5.02	4.91	1.01	1.3	3.06	5.93	5.02	0.64	1.35	2.91	4.63	4.1	1.09	1.2	2.22
157	1	1	3	0	0	0	0	0	0	0	0	0	0	0	4.59	4.19	0.91	1.41	2.28	5.05	4.43	1.16	1.31	2.73	5.3	4.44	1.13	1.3	2.52	4.57	4.4	0.89	1.28	2.4
005	1	2	1	0	0	0	0	0	0	0	0	0	0	0	4.96	3.46	0.45	1.37	2.04	4.78	2.91	1.06	1.32	1.68	5.02	2.84	0.61	1.12	1.59	5.01	2.83	0.53	1.3	1.49
106	1	1	2		0	0	0	0	0	0	0	0	0	0	4.86	4.63	1.4	1.32	2.86	4.86	4.63	1.4	1.32	2.86	4.14	4.43	0.91	1.38	2.67
174	1	2	3	0	0	0	0	0	0	0	0	0	0	0	5.13	4.86	1	1.29	2.82	5.02	4.7	0.96	1.32	3.1	4.87	4.96	1.17	1.36	2.74	4.51	4.72	0.56	1.4	2.73
087	1	1	2	0	0	0	0	0	0	0	0	0	0	0	5.07	5.05	1.94	1.33	3	5.02	4.94	1.73	1.33	2.82	5.15	3.97	0.71	1.24	2.46	4.38	4.71	1.75	1.21	2.97
138	2	2	2	0	0	1	1	0	0	0	0	0	0	0	6.74	5.47	2.35	1.42	3.2	7.1	5.65	1.6	1.33	3.65	6.54	5.11	1.87	1.29	3.04	6.92	5.36	1.36	1.43	3.49
213	2	1	3	0	1	0	1	0	0	1	0	0	0	0	4.87	6.71	2.23	1.59	3.81	4.54	6.87	1.74	1.33	4.41	4.18	7.55	2.32	1.24	3.04
029	1	1	1	0	0	0	0	0	0	0	0	0	0	0	5.56	4.86	1.09	1.31	3.46	4.56	4.52	1.19	1.36	3.16	5.23	4.51	0.96	1.13	3.21	5.55	5.16	1.09	1.3	3.63
156	1	2	3	0	0	0	0	0	0	0	0	0	0	0	4.63	3.06	0.83	1.33	1.37	4.75	2.63	0.56	1.36	1.4	4.54	2.54	0.59	1.19	1.11	4.32	2.93	0.71	1.23	1.44
136	2	1	2	0	0	0	0	0	1	0	0	0	0	0	6.57	5.21	1.42	1.45	3.08	5.75	4.68	1.52	1.37	2.84	5.65	4.8	1.49	1.25	2.88
024	1	1	1	0	0	0	0	0	0	0	0	0	0	0	5.59	3.88	0.95	1.38	2.45	5.06	3.82	1.19	1.38	2.56	5.08	3.56	1.01	1.24	2.24	5.05	3.77	0.63	1.39	2.36
056	2	1	1	0	0	0	0	0	0	0	0	0	0	0	5.37	6.19	1.21	1.51	4.16	5.61	6.12	1.63	1.38	4.41	5.01	5.17	1.7	1.27	3.56	5.08	5.95	1.28	1.41	4.33
075	1	2	2		0	0	0	0	0	0	0	0	0	0	5.7	4.13	0.98	1.38	2.39	5.7	4.13	0.98	1.38	2.39	5.83	4.34	1.16	1.46	2.53	5.79	4.7	0.97	1.43	2.46
055	1	2	1	0	0	0	0	0	0	0	0	0	0	0	4.9	5.46	0.84	1.36	3.77	4.56	4.78	1.28	1.39	3.4	5.01	4.56	1.04	1.18	3.24	5.14	4.44	1.28	1.16	2.99
175	1	2	3	0	0	0	0	0	0	0	0	0	0	0	5.64	3.64	0.62	1.36	1.9	5.81	4.12	0.73	1.39	2.34						4.84	4.28	0.98	1.3	2.31
107	1	1	2	0	0	0	0	0	0	0	0	0	0	0	5.22	4.54	1.98	1.26	2.48	5.61	4.09	0.97	1.4	2.46	5.43	4.11	1.14	1.32	2.41
085	2	1	2	0	0	0	0	0	0	0	0	0	0	0	4.78	4.02	1.6	1.2	2.26	4.87	4.53	1.15	1.42	2.87	5.02	3.88	1.25	1.26	2.34
154	1	1	3	0	1	1	1	0	0	0	0	0	0	0	5.4	6.34	2.72	1.33	3.49	4.87	6.41	2.32	1.44	3.75	5.53	6.12	1.39	1.5	3.57	5.11	6.6	2.5	1.55	3.66
097	1	2	2	0	0	0	0	0	0	0	0	0	0	0	4.95	4.87	0.96	1.34	3	5.08	5.02	0.88	1.47	3.29	5.04	4.69	0.86	1.38	2.92	4.53	4.45	0.81	1.51	2.75
146	1	2	3	0	0	0	0	0	0	0	0	0	0	1	5.5	4.6	1.17	1.54	2.41	4.83	4.87	1.6	1.47	2.72	5.56	5.22	1.66	1.57	2.78	4.43	5.06	1.3	1.65	2.54
150	1	2	3	0	1	1	1	0	0	1	0	0	0	0	5.63	7.52	2.34	1.54	4.46	5.1	7.59	2.5	1.49	4.92	4.91	7.82	1.82	1.52	4.73	4.69	8.31	2.45	1.68	4.86
186	1	1	3	0	0	0	0	0	0	0	0	0	0	0	4.9	5.1	0.84	1.44	2.98	4.83	5.36	0.95	1.49	3.5	5.02	5.84	1.08	1.53	3.24	4.56	5.27	1	1.42	3.07
035	1	2	1	0	0	0	0	0	0	0	0	0	0	1	5.79	4.07	1.73	1.16	2.65	5.7	4.35	1.31	1.5	2.84	5.27	3.69	1.58	1.08	2.34	5.98	4.86	1.61	1.3	3.36
081	1	1	2	0	0	0	0	0	0	0	0	0	1	0	5.18	4.95	1.18	1.6	2.85	5.27	4.9	1.09	1.51	2.99	4.93	3.95	1.07	1.37	2.27	4.16	4.49	0.7	1.6	2.69
091	1	2	2	0	0	1	1	0	0	0	0	0	0	0	5.06	4.68	3.15	0.78	2.59	5.17	4.32	1.35	1.51	2.3	5.7	4.47	0.63	1.68	2.53	5.5	4.72	0.52	1.47	2.84
189	2	1	3	0	1	1	1	0	0	1	0	0	1	0	6.45	8.16	3.26	1.7	4.66	6.49	8.05	4.35	1.52	4.95	6.31	8.2	3.33	1.54	4.61	5.78	8.47	3.56	1.66	4.81
202	2	2	3	0	0	0	0	0	0	0	0	0	0	0	5.25	5.92	2.07	1.71	3.11	5.45	5.79	2.36	1.52	3.5						5.03	6.19	1.66	1.56	3.51
211	2	2	3	1	0	0	0	0	0	0	0	1	1	0	10.96	5.62	1.65	1.45	3.3	9.87	5.87	1.74	1.52	3.52	9.51	5.1	1.05	1.54	2.81	10.57	5.25	1.44	1.34	3.03
079	1	1	2	0	0	0	0	0	0	0	0	0	0	0	5.11	4.61	1.29	1.39	2.72	5.02	5.43	0.85	1.53	3.31	5	3.6	0.6	1.15	3.22	4.85	4.97	0.86	1.58	3.19
114	2	1	2	0	0	0	0	0	0	0	0	0	0	0	5.69	4.8	1.46	1.31	2.96	5.72	4.64	0.95	1.53	2.94	5.69	4.13	1.91	1.29	2.31	5.47	5.16	1.46	1.34	3.19
171	1	1	3	0	0	1	1	0	0	0	0	0	0	0	5.07	6.01	3.57	1.37	3.29	5.28	6.1	1.79	1.53	3.83	5.2	5.88	2	1.52	3.19	4.67	6.08	1.67	1.64	3.31
033	1	1	1	0	0	0	0	0	0	0	0	0	0	0	5.62	4.86	2.02	1.17	3.54	5.11	4.52	1.09	1.54	3.21	5.38	3.98	1	1.04	2.75	5.79	4.83	1.17	1.32	3.34
080	1	1	2	0	1	0	1	0	0	0	0	0	0	1	5.36	6.21	0.97	1.63	3.88	4.88	5.69	1.09	1.54	3.69	4.45	6.31	1.15	1.63	4	4.69	5.94	1.29	1.65	3.52
109	1	2	2	0	0	0	0	0	0	0	0	0	0	0	5.36	3.86	0.68	1.55	2.15	5.39	4.46	0.6	1.56	2.73	4.2	4.47	1.01	1.48	2.7	4.6	4.58	0.95	1.21	2.94
182	1	2	3	0	0	1	1	0	0	0	0	0	0	0	5.33	5.96	2.78	1.58	3.24	5.45	6.6	2.94	1.56	4.12	5.06	7.49	1.8	1.69	4.36	5.17	6.11	1.96	1.52	3.4
170	1	1	3	0	0	0	0	0	0	0	0	0	0	0	5.46	5.35	0.97	1.61	3.1	5.29	5.26	1.26	1.57	3.23	5.47	5.19	0.88	1.55	2.89	5.1	5.55	1.69	1.6	2.99
021	1	1	1	0	0	0	0	0	0	0	0	0	0	0	5.68	5.01	1.18	1.3	3.66	4.93	3.85	0.93	1.58	2.72	5.25	3.85	1.09	1.06	2.59	5.54	3.82	0.83	1.08	2.62
039	2	1	1	0	0	1	1	0	0	0	0	0	1	0	5.39	6.16	2.88	1.19	4.45	5.31	4.1	0.99	1.58	2.86	2.16	3.8	5.11	2.23	1.96	5	3.75	1.2	0.97	2.44
158	1	2	3	0	0	0	0	0	0	0	0	0	0	0	5.35	3.75	0.65	1.51	1.93	5.08	3.98	0.72	1.59	2.13	5.33	4.17	0.51	1.69	2.14	4.45	4.57	0.42	1.77	2.33
030	1	1	1	0	0	0	0	0	0	0	0	0	0	0	5.74	4.53	1.45	1.14	3.22	5.72	4.83	1.09	1.66	3.55	6.03	4.48	1.75	0.92	3.13	6.48	5.33	2.26	1.07	3.77
071	2	1	1	0	0	0	0	0	0	0	0	0	0	0	6.09	6.12	2.01	1.53	4.03	5.62	5.98	1.37	1.66	4.35	5.03	4.86	1.68	1.22	3.4
026	1	2	1	0	0	0	0	0	1	0	0	0	0	0	6.15	5.46	1.22	1.16	4.24	5.46	5.2	1.08	1.68	4.01	5.18	4.7	1.21	1.04	3.46	5.52	5.21	1.39	1.1	3.95
062	2	2	1		0	0	0	0	0	0	0	0	0	0	6.03	4.59	0.96	1.68	3.32	6.03	4.59	0.96	1.68	3.32	5.5	4.95	1.13	1.07	3.8	6.82	4.91	1.38	1.01	3.63
010	1	1	1	0	0	0	0	0	0	0	0	0	0	0	5.64	4.39	1.56	1.07	3.04	5.73	4.97	1.2	1.72	3.61	6	4.63	1.45	1.04	3.24	6.18	4.93	1.29	1.13	3.65
025	1	2	1	0	0	1	1	0	0	0	0	0	0	0	5.88	4.29	2.56	0.92	2.92	5.69	4.61	1.09	1.74	3.42	5.35	4.72	2.66	0.92	3.07	5.76	4.63	3	0.88	2.87
045	2	1	1	0	0	0	0	0	1	0	0	0	0	0	5.38	4.21	1.83	1.06	2.93	4.71	3.44	0.9	1.75	2.3	5.08	3.69	1.88	0.88	2.36	5.69	4.09	1.8	1.01	2.68
059	2	1	1	1	0	0	0	0	0	0	0	0	0	0	7.96	3.68	1.34	1.12	2.2	7.81	4.83	1.11	1.75	3.46	7.82	4.36	1.11	1.14	3.11	7.79	5.24	1.24	1.6	3.52
161	1	1	3	0	0	0	0	0	0	0	0	0	0	0	5.44	4.85	0.84	1.61	2.64	5.41	5.44	0.82	1.75	3.41	5.59	5.15	0.98	1.72	2.75	4.25	4.39	1.16	1.22	2.36
042	2	1	1	0	0	0	0	0	0	0	0	0	0	1	5.75	4.77	1.15	1.18	3.46	5.3	3.84	0.96	1.77	2.6	5.39	4.05	1.58	0.93	2.81	6.3	4.58	1.61	1.03	3.2
038	2	2	1	0	0	0	0	0	0	0	0	0	0	0	5.99	4.17	2.22	1.1	2.74	5.95	3.83	0.94	1.82	2.59	4.73	3.38	1.11	0.99	2.18	5.84	3.94	1.71	1.04	2.5
009	1	1	1	0	0	0	0	0	0	0	0	0	1	0	5.03	6.12	1.64	1.29	4.55	4.99	6.47	1.26	1.93	5.02	5.07	6.49	1.51	1.3	4.74	5.76	5.91	2.16	1.31	4.16
067	2	1	1	0	0	0	0	0	0	0	0	0	0	0	5.19	5.94	2.27	1.08	4.18	5.03	5.51	0.94	1.93	4.16	4.98	4.62	1.69	0.85	3.33
051	2	1	1	0	0	0	0	0	0	0	0	0	0	0	5.25	6	2.2	1.47	4.22	5.01	5.21	1.35	1.95	3.73	4.56	4.99	1.3	1.54	3.24	5.62	5.37	0.95	1.61	3.75
065	2	1	1	0	0	0	0	0	0	0	0	0	0	0	5.04	5.43	1.52	1.17	3.85	4.87	4.9	1.1	1.98	3.44	4.75	4.42	1.04	1	3.23	5.25	5.22	1.44	1.09	3.85
068	2	2	1	0	0	0	0	0	0	0	0	0	0	0	5.1	3.89	1.85	1.07	2.37	5.1	3.92	1.07	2.03	2.39	5.33	4.16	1.65	1.21	2.66	5.77	4.19	1.47	1.14	2.7
141	2	2	2	0	0	0	0	0	0	0	0	0	0	0	5.49	4.54	0.98	1.96	2.33	5.72	4.35	1.08	2.08	2.21	5.36	5.22	0.86	2.23	2.79	5.11	4.31	1.74	1.73	2.17
006	1	1	1	0	0	0	0	0	0	0	0	0	0	1	5.03	4.02	2.13	0.89	2.68	4.29	3.55	0.77	2.09	2.35	4.84	4.1	1.74	0.87	2.7	5.24	3.98	1.37	0.93	2.65
031	1	2	1	0	0	1	1	0	0	0	0	0	0	0	5.27	4.3	2.35	0.76	3.05	5.06	4.15	0.79	2.14	3.05	4.99	5.11	5	2.38	3.54	5.62	4.39	1.82	0.86	3.14
069	2	2	1	0	0	1	1	0	0	0	0	0	0	0	6.88	4.36	4.4	0.82	2.29	7.56	4.13	1.12	2.19	2.37	7.39	3.93	3.35	0.78	1.9	7.95	3.99	2.82	0.92	2.17
063	2	2	1	0	0	1	1	0	0	0	0	0	0	0	5.05	4.53	3.34	0.89	2.79	4.81	4.78	0.83	2.21	3.57	5.7	4.5	1.8	0.87	3.32	5.38	4.6	2.52	0.82	3.21
070	1	1	1	0	0	1	1	0	0	0	0	0	1	0	5.53	5.57	3.12	1.22	3.65	5.01	4.38	1.01	2.43	2.95	5.23	5.05	1.34	1.16	3.79	5.23	5.6	2.7	1.14	3.81
053	2	2	1	0	0	0	0	0	0	0	0	0	0	0	5.39	3.58	1.52	0.96	2.31	5.63	4.25	0.98	2.5	2.99	5.63	3.32	1.46	0.88	2.14	6.74	4.59	1.36	1.18	3.22
058	2	2	1	0	0	0	0	0	0	0	0	0	1	0	4.62	5.12	2.27	0.83	3.58	4.84	5.48	0.69	2.5	4.23	4.46	3.78	2.24	0.67	2.59	4.78	4.89	1.27	0.87	3.75
060	2	1	1	0	0	0	0	0	0	0	0	0	0	0	4.91	5.39	1.67	0.99	3.85	4.74	4.67	0.69	2.5	2.9	4.54	5.28	1.24	0.9	3.97	4.84	5.18	0.9	1.1	3.84
013	1	2	1	0	0	0	0	0	0	0	0	0	0	0	5.14	5.05	1.77	1.04	3.74	5.39	5.44	1.1	2.87	4.01	4.94	4.61	2.32	0.87	3.16	5.34	5.18	1.43	1.06	3.95
012	1	1	1	1	0	1	1	0	0	0	0	1	0	0	16.06	5.38	3.55	0.98	3.69	12.62	4.83	0.96	2.96	3.51	13.92	4.75	3.67	0.79	2.96	11.82	4.93	2.85	0.9	3.33
050	2	1	1	0	0	1	1	0	0	0	0	0	0	1	5.44	3.37	2.81	0.95	1.71	5.36	3.72	0.85	3.09	1.57	5.02	2.87	1.51	0.93	1.55	5.59	3.13	1.21	1.06	1.72
043	2	2	1	0	0	1	1	0	0	0	0	0	0	0	5.49	4.35	3.72	0.84	2.65	5.35	4.06	0.77	3.17	2.47						6.37	4.56	3.88	0.74	2.64
073	2	2	1	0	0	1	1	0	0	0	0	0	0	0	4.64	5.61	2.69	1.22	3.67	5.04	5.35	1.08	3.37	3.38	5.53	4.6	2.5	0.98	3.1	5.47	5.04	1.8	1.17	3.5
061	2	1	1	1	0	1	1	0	0	0	0	0	0	0	7.17	2.92	3.85	0.85	1.21	6.16	2.99	0.76	3.39	1.28	6.29	4.37	2.53	0.75	2.78	7.47	4.66	3.03	0.93	2.86
023	1	2	1	0	0	0	0	0	0	0	0	0	1	0	5.96	6.16	1.93	0.77	1.79	6.02	4.79	0.92	3.46	2.92	5.63	4.39	1.76	0.98	2.89	6.51	5.11	4.04	0.82	2.07
044	2	2	1	0	0	1	1	0	0	0	0	0	0	0	6.04	3.3	4.01	0.81	1.55	5.79	3.75	0.77	4.18	1.91	5.36	3.25	4.13	0.71	1.31	6.42	3.3	2.44	0.93	1.65
064	2	2	1	0	0	0	0	0	0	0	0	0	0	0	5.81	3.95	1.3	1.18	2.38						5.65	3.6	1.66	1.18	2.17	5.82	4.1	1.39	1.13	2.64
078	1	1	2					0	0	0	0	0	0	0
101	1	1	2	0	0	0	0	0	0	0	0	0	0	1	5.34	4.14	0.85	1.34	2.46						4.55	3.08	0.61	1.38	1.68	5.25	3.55	0.57	1.49	1.97
102	1	2	2	0	0	0	0	0	0	0	0	0	0	0	5.12	3.8	1.05	0.92	2.28						5.07	3.76	1.5	0.94	2.2	4.42	3.75	1.93	0.9	2.29
124	2	1	2	1	0	1	1	0	0	1	0	0	0	0	7.26	5.2	10.28	0.72	1.11	6.18	5.37	7.11			6.44	5.13	7.56	0.8	1.8	5.94	5.6	8.41	0.76	1.64
125	1	2	2	0	1	0	1	0	0	1	0	0	0	0	5.68	7.46	1.73	1.38	5.09	4.9	5.89	1.98			6.14	7.87	1.68	1.41	5.48	5.36	6.87	2.29	1.32	4.54
145	1	2	3	0	0	0	0	0	0	0	0	0	0	0	5.17	4.37	0.66	1.5	2.39						5.01	4.41	0.53	1.43	2.36	4.88	4.41	0.62	1.5	2.36
176	1	2	3	0	0	0	0	0	0	0	0	0	0	0	4.99	3.85	0.8	1.38	2.02											4.13	3.89	0.54	1.54	1.93
183	1	1	3	0	0	0	0	0	0	0	0	0	0	0	4.86	5.58	1.48	1.59	3.06						4.35	4.82	1.68	1.66	2.33	4.38	5.36	2.04	1.7	2.74
184	1	2	3	0	0	1	1	0	0	0	0	0	0	0	4.1	4.92	2.5	1.01	2.79						4.85	5.28	1.33	1.17	3.15	4.16	5.05	1.54	1.04	2.99
188	2	1	3	0	0	0	0	0	0	0	0	0	0	0	5.32	4.2	0.94	1.29	2.39											4.68	4.92	1.44	1.43	2.64
219	2	2	3	0	0	0	0	0	0	0	0	0	0	1	4.55	3.85	1.95	0.94	2.24											4.47	3.79	2.74	0.9	1.99
